# Supplementary material for: miRNA and circRNA expression patterns in mouse brain during toxoplasmosis development
Source: BMC Genomics. 2020 Jan 14;21:46. doi: 10.1186/s12864-020-6464-9 (PMC6958735; doi:10.1186/s12864-020-6464-9)
Supplement: Supplementary file 7 — Additional file 7: Table S5. Annotation for all circRNAs identified in this study. [file 12864_2020_6464_MOESM7_ESM.txt]

circRNA_ID	chr	start	end	strand	full_length	spliced_length	gene_id	feature	samples	junction_read	non_junction_read	source_gene_name
novel_circ_0056756	chrX	101213571	101215578	-	2007	415	ENSMUSG00000046032;	exon:101213572-101213674,exon:101213774-101213864,exon:101214401-101214525,exon:101215483-101215578	AI1,AI3,AI4,CI1,CI2,CI3,Con1,Con2,Con3	11,7,11,12,2,7,15,10,6	33,19,31,38,15,34,42,46,42	Snx12
novel_circ_0056757	chrX	101213773	101215578	-	1805	312	ENSMUSG00000046032;	exon:101213774-101213864,exon:101214401-101214525,exon:101215483-101215578	AI1,AI3,AI4,CI1,CI2,CI3,Con1,Con2,Con3	344,343,329,330,285,299,316,410,361	83,70,72,74,59,86,78,96,79	Snx12
novel_circ_0056759	chrX	101307074	101315317	+	8243	396	ENSMUSG00000031302;ENSMUSG00000096056;	exon:101307075-101307134,exon:101308757-101308906,exon:101315132-101315317	AI1,AI3,AI4,CI1,CI3,Con1,Con2,Con3	2,5,8,5,10,8,10,3	66,60,35,58,60,60,40,63	Nlgn3;--
novel_circ_0056763	chrX	101437208	101443491	+	6283	169	ENSMUSG00000031311;	exon:101437209-101437377	AI1,AI3,AI4,CI2,Con1,Con2,Con3	9,9,7,4,5,5,7	6,8,12,9,5,4,4	Nono
novel_circ_0056764	chrX	101451586	101464079	+	12493	154	n/a	intergenic_region:101451587-101451681,intergenic_region:101451786-101451844	CI1,CI2,CI3,Con2	3,2,2,3	1,1,1,1
novel_circ_0056777	chrX	101559765	101569972	+	10207	456	ENSMUSG00000031314;	exon:101559766-101559944,exon:101568459-101568557,exon:101569795-101569972	AI1,AI4,CI1,CI2,CI3,Con1,Con2,Con3	6,2,6,6,3,5,3,5	27,30,21,17,14,16,18,34	Taf1
novel_circ_0056778	chrX	101559765	101578456	+	18691	357	ENSMUSG00000031314;	exon:101559766-101559944,exon:101578200-101578292,exon:101578372-101578456	AI1,AI3,CI1,CI2,CI3,Con1,Con2,Con3	4,3,5,2,3,5,2,7	22,18,10,17,7,11,12,22	Taf1
novel_circ_0056783	chrX	10158571	10182052	-	23481	473	ENSMUSG00000031174;	exon:10158572-10158880,exon:10178271-10178336,exon:10181955-10182052	AI1,AI3,AI4,CI2,CI3,Con1,Con2,Con3	12,10,12,6,6,8,7,10	37,32,35,22,16,22,36,24	Rpgr
novel_circ_0056787	chrX	10162601	10202165	-	39564	303	ENSMUSG00000031174;	exon:10162602-10162690,exon:10164722-10164779,exon:10202010-10202165	AI1,AI3,AI4,CI1,Con1,Con2,Con3	3,2,4,4,4,3,5	23,12,23,5,9,17,16	Rpgr
novel_circ_0056788	chrX	10164721	10182052	-	17331	423	ENSMUSG00000031174;	exon:10164722-10164779,exon:10166076-10166276,exon:10178271-10178336,exon:10181955-10182052	AI1,AI3,AI4,CI1,CI2,CI3,Con1,Con2,Con3	14,7,12,9,2,13,8,17,21	59,45,51,28,31,34,35,53,32	Rpgr
novel_circ_0056789	chrX	10164721	10202165	-	37444	540	ENSMUSG00000031174;	exon:10164722-10164779,exon:10166076-10166276,exon:10198911-10199035,exon:10202010-10202165	AI1,AI3,AI4,CI1,CI2,CI3,Con1,Con2,Con3	41,38,44,24,19,36,38,33,36	35,17,23,12,15,23,17,27,15	Rpgr
novel_circ_0056807	chrX	102402584	102408965	-	6381	392	ENSMUSG00000067567;	exon:102402585-102402679,exon:102405537-102405709,exon:102408842-102408965	AI1,AI3,AI4,CI1,CI2,CI3,Con1,Con2,Con3	18,20,23,19,12,6,10,21,15	29,28,31,36,28,21,28,25,23	Hdac8
novel_circ_0056808	chrX	102402584	102432597	-	30013	208	ENSMUSG00000067567;	exon:102402585-102402679,exon:102432485-102432597	AI1,AI3,AI4,CI1,CI2,CI3,Con1,Con2,Con3	11,24,18,14,3,16,21,11,15	46,43,54,51,43,36,60,50,50	Hdac8
novel_circ_0056809	chrX	102402584	102499952	-	97368	230	ENSMUSG00000067567;	exon:102402585-102402683,exon:102499822-102499952	AI1,AI3,AI4,CI1,CI2,CI3,Con1,Con2,Con3	11,3,4,6,3,5,7,3,9	32,30,37,47,36,34,43,41,40	Hdac8
novel_circ_0056812	chrX	102428114	102432597	-	4483	113	ENSMUSG00000067567;	exon:102432485-102432597	AI1,AI3,AI4,CI1,CI2,CI3,Con1,Con2,Con3	16,16,13,10,9,4,7,10,19	53,45,66,57,52,50,69,56,52	Hdac8
novel_circ_0056813	chrX	102428114	102499952	-	71838	273	ENSMUSG00000067567;	exon:102498131-102498272,exon:102499822-102499952	AI1,AI3,AI4,CI1,CI2,CI3,Con1,Con2,Con3	9,8,12,7,4,6,7,8,8	39,33,53,53,48,48,53,47,42	Hdac8
novel_circ_0056814	chrX	102498130	102499952	-	1822	343	ENSMUSG00000067567;	exon:102498131-102498272,exon:102498683-102498752,exon:102499822-102499952	AI1,AI3,AI4,CI1,CI2,CI3,Con1,Con2,Con3	29,30,17,22,15,20,14,12,17	40,35,54,43,48,44,64,48,55	Hdac8
novel_circ_0056817	chrX	102554883	102559734	-	4851	232	ENSMUSG00000034055;	exon:102554884-102555023,exon:102555526-102555617	AI1,AI3,AI4,CI1,CI2,CI3,Con1,Con2,Con3	7,12,13,8,6,6,7,11,12	5,9,6,9,5,6,9,13,6	Phka1
novel_circ_0056829	chrX	103595930	103605619	-	9689	382	ENSMUSG00000086370;	exon:103595931-103596007,exon:103603042-103603089,exon:103605215-103605309,exon:103605458-103605619	AI1,AI3,AI4,CI1,CI2,CI3,Con1,Con2,Con3	122,107,108,88,68,68,99,112,94	33,28,22,13,20,15,26,21,22	--
novel_circ_0056832	chrX	103595930	103615192	-	19262	415	ENSMUSG00000086370;	exon:103595931-103596007,exon:103603042-103603089,exon:103605458-103605619,exon:103615065-103615192	AI1,AI3,AI4,CI1,CI2,CI3,Con1,Con2,Con3	7,3,10,4,3,8,4,3,8	12,8,10,9,10,8,15,5,8	--
novel_circ_0056833	chrX	103603041	103605619	-	2578	305	ENSMUSG00000086370;	exon:103603042-103603089,exon:103605215-103605309,exon:103605458-103605619	AI1,AI3,AI4,CI1,CI2,CI3,Con1,Con2,Con3	9,11,8,13,2,4,20,14,13	61,55,43,27,31,35,41,44,38	--
novel_circ_0056835	chrX	103606317	103613195	-	6878	341	ENSMUSG00000086370;	exon:103606318-103606382,exon:103606924-103607026,exon:103613023-103613195	AI1,AI3,AI4,Con3	6,2,3,5	36,26,21,20	--
novel_circ_0056839	chrX	104083153	104089006	-	5853	256	ENSMUSG00000046449;	exon:104083154-104083283,exon:104088881-104089006	AI1,CI2,Con1,Con2,Con3	7,3,4,2,4	20,13,15,16,12	C77370
novel_circ_0056848	chrX	105175989	105176257	-	268	268	n/a	intergenic_region:105175990-105176257	AI1,AI3,AI4,CI1,CI2,CI3,Con1,Con2,Con3	94,100,58,46,47,48,67,92,63	117,86,131,71,82,101,117,107,95
novel_circ_0056849	chrX	105175989	105182464	-	6475	349	n/a	intergenic_region:105175990-105176257,intergenic_region:105182384-105182464	AI1,AI3,AI4,CI1,CI2,CI3,Con1,Con2,Con3	123,132,140,107,100,114,100,133,108	48,38,34,19,29,42,46,44,31
novel_circ_0056850	chrX	105175989	105185074	-	9085	268	n/a	intergenic_region:105175990-105176257	AI1,AI3,AI4,CI1,CI3,Con1,Con2,Con3	6,6,9,5,7,7,7,4	13,19,7,3,9,16,12,19
novel_circ_0056851	chrX	105175989	105185078	-	9089	268	n/a	intergenic_region:105175990-105176257	AI1,AI3,AI4,CI1,CI2,CI3,Con1,Con2,Con3	9,15,16,11,10,6,27,18,11	13,18,7,3,12,9,14,11,19
novel_circ_0056855	chrX	105175989	105246437	-	70448	468	n/a	intergenic_region:105175990-105176253,intergenic_region:105246234-105246437	AI1,AI3,AI4,CI1,CI2,CI3,Con1,Con2,Con3	18,16,22,21,13,24,34,20,13	44,36,41,31,32,32,38,53,44
novel_circ_0056862	chrX	105246233	105247872	-	1639	261	n/a	intergenic_region:105246234-105246437,intergenic_region:105247816-105247872	AI1,AI3,AI4,CI1,CI2,CI3,Con1,Con2,Con3	9,7,14,8,2,6,11,12,3	41,21,34,33,28,42,47,52,30
novel_circ_0056869	chrX	10579314	10585652	+	6338	516	ENSMUSG00000058254;	exon:10579315-10579503,exon:10582165-10582239,exon:10584042-10584137,exon:10585497-10585652	AI1,AI3,AI4,CI1,CI2,CI3,Con1,Con2,Con3	44,41,38,37,30,19,46,45,38	244,217,231,194,204,219,243,307,286	Tspan7
novel_circ_0056870	chrX	10579314	10590219	+	10905	504	ENSMUSG00000058254;	exon:10579315-10579503,exon:10582165-10582239,exon:10585497-10585652,exon:10590136-10590219	AI1,AI3,AI4,CI1,CI2,CI3,Con1,Con2,Con3	6,5,18,7,9,11,12,20,10	230,196,225,194,177,204,232,274,259	Tspan7
novel_circ_0056871	chrX	10579314	10595354	+	16040	424	ENSMUSG00000058254;	exon:10579315-10579503,exon:10582165-10582239,exon:10590136-10590219,exon:10595279-10595354	AI1,AI3,AI4,CI1,CI2,CI3,Con1,Con2,Con3	15,27,27,16,16,15,18,25,24	217,179,199,180,168,183,212,252,225	Tspan7
novel_circ_0056872	chrX	10579314	10595705	+	16391	341	ENSMUSG00000058254;	exon:10579315-10579503,exon:10595279-10595354,exon:10595630-10595705	AI1,AI3,AI4,CI1,CI3,Con3	2,4,7,4,8,5	219,193,224,196,210,240	Tspan7
novel_circ_0056877	chrX	105826100	105836427	-	10327	403	ENSMUSG00000031229;	exon:105826101-105826254,exon:105832447-105832577,exon:105836310-105836427	AI1,AI3,AI4,CI1,CI2,CI3,Con1,Con2,Con3	19,24,13,12,13,15,21,21,22	45,43,35,43,34,22,45,44,47	Atrx
novel_circ_0056880	chrX	105845496	105856618	-	11122	486	ENSMUSG00000031229;	exon:105845497-105845674,exon:105845795-105845941,exon:105856458-105856618	AI1,AI3,AI4,CI1,CI2,CI3,Con1,Con2,Con3	5,10,12,6,6,8,5,5,8	9,30,38,21,16,13,20,26,17	Atrx
novel_circ_0056884	chrX	105855857	105856618	-	761	335	ENSMUSG00000031229;	exon:105855858-105856031,exon:105856458-105856618	AI1,AI3,AI4,CI1,CI2,CI3,Con1,Con2,Con3	11,8,5,9,3,9,6,4,10	17,11,27,13,10,7,18,17,17	Atrx
novel_circ_0056892	chrX	105899880	105911654	-	11774	368	ENSMUSG00000031229;	exon:105899881-105899993,exon:105910574-105910643,exon:105911470-105911654	AI1,AI3,AI4,CI1,CI2,CI3,Con1,Con2,Con3	62,79,84,56,42,27,85,100,71	16,13,15,13,10,2,10,11,21	Atrx
novel_circ_0056894	chrX	105974184	105989530	-	15346	371	ENSMUSG00000031232;	exon:105974185-105974275,exon:105979406-105979480,exon:105983710-105983773,exon:105989390-105989530	AI1,AI3,AI4,CI1,CI2,CI3,Con1,Con2,Con3	9,7,6,6,4,2,5,4,8	23,23,18,28,15,21,18,25,13	Magt1
novel_circ_0056908	chrX	108773310	108778414	-	5104	446	ENSMUSG00000063663;	exon:108773311-108773404,exon:108774827-108775010,exon:108778247-108778414	AI1,AI3,AI4,CI1,CI2,CI3,Con1,Con2,Con3	12,7,14,20,7,8,8,6,7	14,11,14,11,10,14,20,15,16	Brwd3
novel_circ_0056911	chrX	108789732	108798855	-	9123	255	ENSMUSG00000063663;	exon:108789733-108789886,exon:108798755-108798855	AI1,AI3,AI4,CI2,CI3,Con1,Con2,Con3	3,2,5,5,5,6,6,3	13,11,8,5,5,10,17,10	Brwd3
novel_circ_0056916	chrX	108803981	108805597	-	1616	383	ENSMUSG00000063663;	exon:108803982-108804203,exon:108805437-108805597	AI1,AI3,AI4,CI1,CI2,CI3,Con1,Con2,Con3	7,7,12,8,5,9,18,7,10	8,18,12,13,5,4,8,17,9	Brwd3
novel_circ_0056917	chrX	108803981	108825495	-	21514	472	ENSMUSG00000063663;	exon:108803982-108804203,exon:108824806-108824904,exon:108825345-108825495	AI1,AI3,AI4,CI1,CI2,Con1,Con2,Con3	16,8,9,4,5,4,5,6	7,9,4,4,2,4,17,5	Brwd3
novel_circ_0056921	chrX	111573390	111600825	-	27435	278	ENSMUSG00000034551;	exon:111573391-111573668	AI1,AI3,CI1,CI2,CI3,Con2,Con3	2,4,2,3,3,7,6	5,11,8,7,11,5,4	Hdx
novel_circ_0056923	chrX	111577229	111600825	-	23596	457	ENSMUSG00000034551;	exon:111577230-111577398,exon:111592961-111593040,exon:111600618-111600825	AI1,AI3,AI4,CI1,CI2,CI3,Con1,Con2,Con3	8,10,13,8,10,9,10,10,14	7,18,14,13,13,13,15,9,8	Hdx
novel_circ_0056929	chrX	111600617	111622447	-	21830	147	ENSMUSG00000034551;	exon:111622301-111622447	AI1,AI3,AI4,CI1,CI3,Con1,Con3	2,5,4,2,6,3,2	21,18,18,12,19,15,24	Hdx
novel_circ_0056941	chrX	113064846	113080215	-	15369	344	ENSMUSG00000025531;	exon:113064847-113064943,exon:113069579-113069642,exon:113071917-113072021,exon:113080138-113080215	AI1,AI3,AI4,CI1,CI2,CI3,Con1,Con2,Con3	12,16,18,11,9,8,11,16,16	27,14,14,18,8,13,19,21,25	Chm
novel_circ_0056950	chrX	113110175	113140786	-	30611	545	ENSMUSG00000025531;	exon:113110176-113110401,exon:113111929-113112049,exon:113139336-113139460,exon:113140714-113140786	AI1,AI3,AI4,CI1,CI2,CI3,Con1,Con2,Con3	112,149,115,77,91,87,124,154,128	39,32,29,26,29,23,31,36,31	Chm
novel_circ_0056953	chrX	113139335	113159570	-	20235	265	ENSMUSG00000025531;	exon:113139336-113139460,exon:113140714-113140786,exon:113159504-113159570	AI1,AI3,AI4,CI1,CI2,CI3,Con1,Con2,Con3	7,11,2,2,11,9,8,21,10	85,92,103,80,64,68,85,122,92	Chm
novel_circ_0056954	chrX	120364785	120365369	+	584	584	ENSMUSG00000034755;	exon:120364786-120365369	AI1,AI3,AI4,CI1,CI3,Con1,Con2	12,3,6,14,12,7,6	25,34,41,21,23,29,29	Pcdh11x
novel_circ_0056955	chrX	12040384	12041668	-	1284	313	ENSMUSG00000040363;	exon:12040385-12040530,exon:12041502-12041668	AI1,AI3,AI4,CI1,CI2,Con1,Con2,Con3	7,5,7,8,5,4,3,6	9,4,10,6,6,6,15,5	Bcor
novel_circ_0056957	chrX	12604866	12608954	+	4088	216	ENSMUSG00000031007;	exon:12604867-12604962,exon:12608835-12608954	AI1,AI3,AI4,CI1,CI3,Con1,Con2	3,2,6,4,4,2,2	46,57,48,39,34,30,50	Atp6ap2
novel_circ_0056959	chrX	12683977	12684364	-	387	288	ENSMUSG00000064127;	exon:12683978-12684085,exon:12684185-12684364	AI1,AI3,AI4,CI1,CI2,CI3,Con1,Con2,Con3	9,5,3,4,3,4,6,3,6	7,5,10,6,1,2,12,5,3	Med14
novel_circ_0056966	chrX	12713582	12728139	-	14557	577	ENSMUSG00000064127;	exon:12713583-12713659,exon:12715947-12716081,exon:12719591-12719750,exon:12723783-12723861,exon:12728014-12728139	AI1,AI3,AI4,CI1,CI2,CI3,Con1,Con2,Con3	5,5,8,8,7,4,3,10,4	46,37,36,26,28,28,29,26,31	Med14
novel_circ_0056972	chrX	12716861	12728139	-	11278	400	ENSMUSG00000064127;	exon:12716862-12717056,exon:12723783-12723861,exon:12728014-12728139	AI1,AI4,CI1,CI3,Con1,Con2,Con3	7,5,5,5,4,8,9	56,48,40,36,55,46,67	Med14
novel_circ_0056974	chrX	12719590	12723861	-	4271	239	ENSMUSG00000064127;	exon:12719591-12719750,exon:12723783-12723861	AI1,AI3,AI4,CI1,CI2,Con1,Con2	11,3,3,2,4,2,4	60,53,51,46,46,70,77	Med14
novel_circ_0056982	chrX	12745745	12749337	-	3592	325	ENSMUSG00000064127;	exon:12745746-12745896,exon:12749164-12749337	AI1,AI3,AI4,CI1,CI2,CI3,Con1,Con2,Con3	11,5,12,10,10,6,6,4,5	92,90,65,62,68,73,60,97,81	Med14
novel_circ_0056993	chrX	129902899	129943951	+	41052	386	ENSMUSG00000034480;	exon:129902900-129903039,exon:129942899-129943035,exon:129943843-129943951	AI1,AI3,AI4,CI1,CI2,CI3,Con1,Con2,Con3	6,14,10,8,6,3,2,8,12	19,17,18,18,17,16,14,27,13	Diaph2
novel_circ_0056996	chrX	130047324	130073923	+	26599	299	ENSMUSG00000034480;	exon:130047325-130047426,exon:130050367-130050461,exon:130073822-130073923	AI3,AI4,CI1,Con1,Con2,Con3	3,2,3,8,4,5	63,68,69,78,101,76	Diaph2
novel_circ_0056997	chrX	130047324	130088766	+	41442	539	ENSMUSG00000034480;	exon:130047325-130047426,exon:130050367-130050461,exon:130073822-130073923,exon:130088527-130088766	AI1,AI3,AI4,CI1,CI2,CI3,Con1,Con2,Con3	8,23,22,19,4,7,10,9,10	44,52,43,38,16,36,58,63,49	Diaph2
novel_circ_0056998	chrX	130047324	130109381	+	62057	669	ENSMUSG00000034480;	exon:130047325-130047426,exon:130050367-130050461,exon:130073822-130073923,exon:130088527-130088766,exon:130109252-130109381	AI1,AI3,AI4,CI1,CI2,CI3,Con1,Con2,Con3	21,26,33,37,16,29,27,36,26	22,27,23,23,6,24,21,37,29	Diaph2
novel_circ_0056999	chrX	130073821	130088766	+	14945	342	ENSMUSG00000034480;	exon:130073822-130073923,exon:130088527-130088766	AI1,AI3,AI4,CI1,CI2,CI3,Con1,Con2,Con3	3,6,5,5,4,2,9,3,3	64,75,73,76,39,64,103,102,89	Diaph2
novel_circ_0057000	chrX	130073821	130109381	+	35560	342	ENSMUSG00000034480;	exon:130073822-130073923,exon:130088527-130088766	AI3,AI4,CI1,CI2,CI3,Con1,Con2,Con3	4,6,2,3,5,2,8,4	50,55,61,29,52,66,75,72	Diaph2
novel_circ_0057004	chrX	130289853	130328061	+	38208	232	ENSMUSG00000034480;	exon:130289854-130289989,exon:130327966-130328061	AI1,AI3,AI4,CI1,CI2,CI3,Con1,Con2,Con3	8,6,2,5,3,2,8,8,5	13,6,9,9,9,9,11,15,7	Diaph2
novel_circ_0057006	chrX	13093923	13100512	+	6589	480	ENSMUSG00000031010;	exon:13093924-13094177,exon:13098450-13098595,exon:13100433-13100512	AI1,AI3,AI4,CI1,CI2,CI3,Con1,Con2,Con3	13,6,14,8,8,12,9,16,13	51,74,80,43,61,75,67,76,63	Usp9x
novel_circ_0057007	chrX	13093923	13103440	+	9517	593	ENSMUSG00000031010;	exon:13093924-13094177,exon:13098450-13098595,exon:13100433-13100512,exon:13103328-13103440	AI1,AI3,AI4,CI1,CI2,CI3,Con1,Con2,Con3	27,20,25,24,15,12,14,18,13	59,78,82,53,48,70,75,70,63	Usp9x
novel_circ_0057009	chrX	13093923	13108128	+	14205	393	ENSMUSG00000031010;	exon:13093924-13094177,exon:13107990-13108128	AI1,AI3,AI4,CI1,CI2,CI3,Con1,Con2,Con3	12,11,14,11,8,7,5,13,15	57,51,69,59,39,54,43,50,46	Usp9x
novel_circ_0057015	chrX	13110075	13114644	+	4569	602	ENSMUSG00000031010;	exon:13110076-13110228,exon:13111092-13111196,exon:13113560-13113766,exon:13114508-13114644	AI1,AI3,AI4,CI1,CI2,CI3,Con1,Con2,Con3	11,14,9,8,3,7,10,13,10	76,92,82,72,46,54,50,71,73	Usp9x
novel_circ_0057018	chrX	13110075	13125607	+	15532	153	ENSMUSG00000031010;	exon:13110076-13110228	AI3,AI4,CI2,Con1,Con2,Con3	15,8,4,6,5,10	36,33,22,18,32,24	Usp9x
novel_circ_0057023	chrX	13123167	13124663	+	1496	343	ENSMUSG00000031010;	exon:13123168-13123510	AI1,AI3,CI1,CI2,CI3,Con1,Con2,Con3	50,34,45,22,18,35,38,38	66,71,48,49,50,59,66,66	Usp9x
novel_circ_0057033	chrX	13157668	13158944	+	1276	350	ENSMUSG00000031010;	exon:13157669-13157792,exon:13158719-13158944	AI1,AI3,AI4,CI1,CI2,CI3,Con1,Con2,Con3	20,16,19,26,28,20,34,25,16	54,58,69,43,49,70,61,53,43	Usp9x
novel_circ_0057042	chrX	133625268	133681408	-	56140	557	ENSMUSG00000051323;	exon:133625269-133625438,exon:133632895-133632953,exon:133681081-133681408	AI1,AI3,AI4,CI1,CI2,CI3,Con1,Con2,Con3	12,13,17,18,13,19,9,10,20	17,23,24,7,10,8,22,20,23	Pcdh19
novel_circ_0057047	chrX	133701529	133703710	+	2181	337	ENSMUSG00000096978;	exon:133701530-133701679,exon:133703524-133703710	AI1,AI3,AI4,CI1,CI2,CI3,Con1,Con2,Con3	3,6,10,7,11,6,15,10,5	1,5,13,3,1,1,1,7,1	--
novel_circ_0057052	chrX	134261576	134267516	-	5940	412	ENSMUSG00000067369;	exon:134261577-134261647,exon:134262785-134262884,exon:134266261-134266315,exon:134267331-134267516	AI1,AI3,AI4,CI1,CI2,CI3,Con1,Con2,Con3	5,2,5,3,3,2,5,7,6	18,4,21,9,10,3,21,18,16	Trmt2b
novel_circ_0057053	chrX	134261576	134267561	-	5985	675	ENSMUSG00000067369;	exon:134261577-134261647,exon:134262785-134262884,exon:134263644-134263861,exon:134266261-134266315,exon:134267331-134267561	AI1,AI3,AI4,CI1,CI2,CI3,Con1,Con2,Con3	27,31,37,30,29,24,40,41,21	11,2,13,4,6,3,13,7,6	Trmt2b
novel_circ_0057059	chrX	134972346	134993645	-	21299	107	ENSMUSG00000052676;	exon:134993539-134993645	AI1,AI3,AI4,CI2	6,2,3,3	0,3,3,0	Zmat1
novel_circ_0057060	chrX	134990563	134993645	-	3082	343	ENSMUSG00000052676;	exon:134990564-134990629,exon:134992135-134992309,exon:134992397-134992498	AI1,AI3,AI4,CI1,CI2,CI3,Con1,Con2,Con3	4,2,8,6,3,10,3,6,6	1,2,3,0,2,3,1,11,2	Zmat1
novel_circ_0057064	chrX	13556991	13561703	-	4712	354	ENSMUSG00000031012;	exon:13556992-13557077,exon:13559320-13559398,exon:13561515-13561703	AI1,CI1,CI2,Con1,Con2,Con3	4,7,5,4,9,4	22,20,18,20,18,18	Cask
novel_circ_0057067	chrX	13568475	13586965	-	18490	281	ENSMUSG00000031012;	exon:13568476-13568556,exon:13571034-13571111,exon:13586844-13586965	AI1,AI3,AI4,CI1,CI2,CI3,Con1,Con2,Con3	30,27,36,29,16,20,18,47,27	35,20,27,19,11,28,22,22,20	Cask
novel_circ_0057076	chrX	13600356	13626297	-	25941	287	ENSMUSG00000031012;	exon:13600357-13600456,exon:13608734-13608817,exon:13626195-13626297	AI1,AI3,CI1,CI2,CI3,Con1,Con3	2,8,6,2,6,4,4	44,27,33,19,36,38,31	Cask
novel_circ_0057078	chrX	13614469	13626297	-	11828	402	ENSMUSG00000031012;	exon:13614470-13614592,exon:13620650-13620825,exon:13626195-13626297	AI1,AI4,CI1,CI2,CI3,Con1,Con2,Con3	5,10,3,3,6,6,5,12	37,56,40,27,41,43,40,40	Cask
novel_circ_0057084	chrX	137015256	137032500	-	17244	276	ENSMUSG00000044348;	exon:137015257-137015382,exon:137032351-137032500	AI1,AI3,AI4,CI2,Con1,Con2,Con3	4,8,2,2,2,6,3	12,11,6,11,8,13,11	Slc25a53
novel_circ_0057087	chrX	138174528	138236653	+	62125	428	ENSMUSG00000059203;	exon:138174529-138174802,exon:138236500-138236653	AI1,AI3,AI4,CI1,CI2,CI3,Con1,Con2,Con3	11,16,12,9,15,7,12,13,11	6,9,8,11,6,6,9,12,10	Il1rapl2
novel_circ_0057093	chrX	139854409	139857875	-	3466	390	ENSMUSG00000031434;	exon:139854410-139854538,exon:139854859-139854991,exon:139857748-139857875	AI1,AI3,AI4,CI1,CI2,Con1,Con3	4,5,6,7,4,4,2	5,5,4,2,4,4,6	Morc4
novel_circ_0057094	chrX	139954906	139968599	-	13693	552	ENSMUSG00000031433;	exon:139954907-139955054,exon:139968196-139968599	AI1,AI3,AI4,CI1,CI2,CI3,Con1,Con2,Con3	44,28,45,31,28,21,55,52,47	13,12,9,6,4,17,5,7,9	Rbm41
novel_circ_0057095	chrX	139954906	139995228	-	40322	265	ENSMUSG00000031433;	exon:139954907-139955054,exon:139995112-139995228	AI1,AI3,AI4,CI1,Con1,Con2,Con3	4,12,10,7,12,6,7	5,8,5,2,5,4,2	Rbm41
novel_circ_0057096	chrX	139968195	139968599	-	404	404	ENSMUSG00000031433;	exon:139968196-139968599	AI1,AI3,AI4,CI1,CI2,CI3,Con1,Con2,Con3	8,7,9,31,12,26,38,23,17	46,38,35,35,23,32,32,35,38	Rbm41
novel_circ_0057099	chrX	139993297	139995228	-	1931	322	ENSMUSG00000031433;	exon:139993298-139993502,exon:139995112-139995228	AI4,CI1,Con1,Con2,Con3	5,4,4,2,3	10,17,17,8,16	Rbm41
novel_circ_0057102	chrX	140362144	140384107	+	21963	201	ENSMUSG00000042425;	exon:140362145-140362299,exon:140368819-140368864	AI3,Con1,Con2,Con3	4,2,3,2	19,10,8,14	Frmpd3
novel_circ_0057107	chrX	140384002	140391454	+	7452	345	ENSMUSG00000042425;	exon:140384003-140384107,exon:140388491-140388598,exon:140391323-140391454	AI1,AI3,AI4,CI1,CI2,CI3,Con1,Con2,Con3	16,10,15,5,7,13,12,12,26	33,21,27,19,23,17,25,29,25	Frmpd3
novel_circ_0057111	chrX	140677995	140693162	+	15167	96	ENSMUSG00000000266;	exon:140693067-140693162	AI1,AI3,AI4,CI1,CI2,CI3,Con1,Con2,Con3	14,16,17,14,14,13,16,27,13	9,7,9,6,4,11,7,14,8	Mid2
novel_circ_0057113	chrX	140693066	140738468	+	45402	353	ENSMUSG00000000266;	exon:140693067-140693162,exon:140736435-140736542,exon:140738320-140738468	AI1,AI3,AI4,CI1,CI2,CI3,Con1,Con2,Con3	10,6,7,18,9,6,6,7,11	22,11,20,28,17,16,25,28,19	Mid2
novel_circ_0057114	chrX	140736123	140738468	+	2345	467	ENSMUSG00000000266;	intron:140736124-140736333,intron:140736435-140736542,intron:140738320-140738468	AI1,AI3,AI4,CI1,CI2,CI3,Con1,Con2,Con3	7,9,11,14,9,19,13,21,17	2,4,6,6,5,5,6,6,4	Mid2
novel_circ_0057127	chrX	142752039	142834393	+	82354	506	ENSMUSG00000047045;	exon:142752040-142752089,exon:142770967-142771033,exon:142805990-142806068,exon:142832501-142832601,exon:142834185-142834393	AI1,AI3,AI4,CI1,CI2,CI3,Con1,Con2,Con3	33,43,28,44,31,42,52,67,47	90,68,73,92,57,94,105,99,87	Tmem164
novel_circ_0057137	chrX	143693286	143716148	+	22862	394	ENSMUSG00000031284;	exon:143693287-143693488,exon:143715136-143715289,exon:143716111-143716148	AI1,AI3,AI4,CI1,CI2,CI3,Con1,Con2,Con3	13,12,18,7,6,8,6,8,12	175,167,217,118,127,177,139,186,182	Pak3
novel_circ_0057139	chrX	143693286	143744001	+	50715	367	ENSMUSG00000031284;	exon:143693287-143693488,exon:143709648-143709748,exon:143743938-143744001	AI1,AI3,AI4,CI1,CI2,CI3,Con1,Con2,Con3	8,7,11,7,3,5,3,11,7	73,80,86,65,53,51,50,83,83	Pak3
novel_circ_0057142	chrX	143709647	143733203	+	23556	470	ENSMUSG00000031284;	exon:143709648-143709748,exon:143713894-143713938,exon:143715136-143715289,exon:143716111-143716148,exon:143733072-143733203	AI1,AI3,AI4,CI1,CI2,CI3,Con1,Con2,Con3	3,5,6,5,4,3,6,6,8	172,200,255,152,118,164,174,217,182	Pak3
novel_circ_0057144	chrX	143709647	143735422	+	25775	507	ENSMUSG00000031284;	exon:143709648-143709748,exon:143712278-143712340,exon:143713894-143713938,exon:143733072-143733203,exon:143735257-143735422	AI1,AI3,AI4,CI1,CI2,CI3,Con1,Con2,Con3	12,13,22,19,5,17,10,20,10	94,127,128,90,65,93,106,143,112	Pak3
novel_circ_0057145	chrX	143709647	143744001	+	34354	785	ENSMUSG00000031284;	exon:143709648-143709748,exon:143712278-143712340,exon:143713894-143713938,exon:143715136-143715289,exon:143716111-143716148,exon:143733072-143733225,exon:143735257-143735422,exon:143743938-143744001	AI1,AI3,AI4,CI1,CI2,CI3,Con1,Con2,Con3	113,95,138,73,87,97,74,110,114	75,97,107,55,50,48,69,89,87	Pak3
novel_circ_0057147	chrX	143709647	143775134	+	65487	597	ENSMUSG00000031284;	exon:143709648-143709748,exon:143713894-143713938,exon:143715136-143715289,exon:143774362-143774461,exon:143774938-143775134	AI1,AI3,AI4,CI1,CI2,CI3,Con1,Con2,Con3	24,32,35,24,17,25,13,24,25	55,61,62,49,36,36,58,61,47	Pak3
novel_circ_0057151	chrX	143715135	143744001	+	28866	388	ENSMUSG00000031284;	exon:143715136-143715289,exon:143716111-143716148,exon:143733072-143733203,exon:143743938-143744001	AI1,AI3,AI4,CI1,CI2,CI3,Con1,Con2,Con3	6,9,5,3,9,14,15,6,9	237,260,261,148,161,193,179,246,237	Pak3
novel_circ_0057152	chrX	143733071	143744001	+	10930	384	ENSMUSG00000031284;	exon:143733072-143733225,exon:143735257-143735422,exon:143743938-143744001	AI1,AI3,AI4,CI1,CI2,CI3,Con1,Con2,Con3	43,36,48,35,30,31,31,42,31	176,177,247,113,134,176,139,206,195	Pak3
novel_circ_0057154	chrX	143743937	143775134	+	31197	641	ENSMUSG00000031284;	exon:143743938-143744001,exon:143764962-143765010,exon:143765268-143765380,exon:143766794-143766911,exon:143774362-143774461,exon:143774938-143775134	AI1,AI3,AI4,CI1,CI2,CI3,Con1,Con2,Con3	9,14,20,6,4,10,2,6,15	77,83,76,80,49,66,74,113,81	Pak3
novel_circ_0057156	chrX	143863478	143877341	-	13863	450	ENSMUSG00000031285;	exon:143863479-143863607,exon:143870610-143870704,exon:143875770-143875892,exon:143877239-143877341	AI1,AI3,AI4,CI1,CI2,CI3,Con1,Con2,Con3	4,5,8,9,4,11,4,6,7	8,8,5,3,1,7,5,5,3	Dcx
novel_circ_0057160	chrX	144340719	144349419	+	8700	266	ENSMUSG00000041718;	exon:144340720-144340792,exon:144346682-144346746,exon:144349292-144349419	AI1,AI3,AI4,CI1,CI2,CI3,Con1,Con2,Con3	17,18,22,18,14,11,17,23,20	31,28,55,48,26,31,37,61,42	Alg13
novel_circ_0057164	chrX	144345611	144351376	+	5765	288	ENSMUSG00000041718;	exon:144345612-144345720,exon:144346682-144346746,exon:144351263-144351376	AI1,AI3,AI4,CI1,CI2,CI3,Con1,Con2,Con3	36,50,41,35,24,24,22,35,43	17,35,25,27,12,15,34,15,21	Alg13
novel_circ_0057165	chrX	144346681	144349419	+	2738	193	ENSMUSG00000041718;	exon:144346682-144346746,exon:144349292-144349419	AI1,AI3,AI4,CI1,CI2,CI3,Con1,Con2,Con3	118,142,120,117,61,80,133,130,102	49,56,80,78,37,48,56,96,79	Alg13
novel_circ_0057167	chrX	144385893	144388352	-	2459	336	ENSMUSG00000041710;	exon:144385894-144385983,exon:144387853-144387894,exon:144388149-144388352	AI1,AI3,AI4,CI1,CI2,CI3,Con1,Con2,Con3	15,18,13,6,12,12,13,15,16	3,3,5,3,5,2,5,6,9	Trpc5
novel_circ_0057170	chrX	144480959	144481481	-	522	522	ENSMUSG00000041710;	exon:144480960-144481481	AI3,CI1,CI2,Con1,Con2,Con3	11,9,9,9,8,4	8,6,5,9,9,12	Trpc5
novel_circ_0057175	chrX	147072384	147076047	+	3663	317	ENSMUSG00000041380;	exon:147075731-147076047	AI1,AI4,CI1,CI3,Con1,Con2,Con3	2,4,4,2,3,3,3	19,21,21,23,29,17,21	Htr2c
novel_circ_0057182	chrX	147503383	147525418	-	22035	312	ENSMUSG00000031290;	exon:147503384-147503491,exon:147508659-147508717,exon:147525274-147525418	AI1,AI3,AI4,CI2,Con2	3,3,3,2,2	4,2,9,3,10	Lrch2
novel_circ_0057183	chrX	147519037	147525418	-	6381	282	ENSMUSG00000031290;	exon:147519038-147519174,exon:147525274-147525418	CI2,Con1,Con2,Con3	2,2,3,3	6,7,9,15	Lrch2
novel_circ_0057193	chrX	150999696	151001121	-	1425	327	ENSMUSG00000025266;	exon:150999697-150999803,exon:151000603-151000738,exon:151001038-151001121	AI1,AI3,AI4,CI1,CI2,CI3,Con1,Con2	7,3,4,6,3,4,3,3	189,194,227,219,209,199,219,247	Gnl3l
novel_circ_0057196	chrX	151072172	151072572	+	400	296	ENSMUSG00000025265;	exon:151072173-151072329,exon:151072434-151072572	AI1,AI3,AI4,CI1,CI2,CI3,Con1,Con2,Con3	17,19,19,16,18,13,24,22,16	7,5,8,12,0,6,4,7,8	Fgd1
novel_circ_0057198	chrX	151198021	151211030	+	13009	158	n/a	intergenic_region:151210873-151211030	AI1,AI3,AI4,CI1,CI2,CI3,Con1,Con2,Con3	39,45,59,33,24,16,45,55,48	18,25,18,20,18,14,11,20,14
novel_circ_0057206	chrX	151293764	151334013	-	40249	564	ENSMUSG00000084771;	exon:151293765-151293887,exon:151295471-151295572,exon:151299106-151299181,exon:151311338-151311406,exon:151315032-151315141,exon:151333930-151334013	AI1,AI3,AI4,CI2,CI3,Con1,Con2,Con3	22,16,23,11,9,21,24,14	4,0,3,3,4,6,1,2	--
novel_circ_0057209	chrX	151295470	151334013	-	38543	441	ENSMUSG00000084771;	exon:151295471-151295572,exon:151299106-151299181,exon:151311338-151311406,exon:151315032-151315141,exon:151333930-151334013	AI1,AI3,AI4,CI1,CI2,CI3,Con1,Con2,Con3	7,11,5,10,6,7,3,10,11	12,16,18,6,16,11,21,11,15	--
novel_circ_0057211	chrX	151363384	151399803	+	36419	232	ENSMUSG00000025262;	intron:151363385-151363487,intron:151399675-151399803	AI1,AI3,AI4,CI2,CI3,Con1,Con2,Con3	2,4,7,6,4,3,9,6	37,40,28,31,36,24,41,36	Fam120c
novel_circ_0057212	chrX	151373831	151399803	+	25972	331	ENSMUSG00000025262;	intron:151373832-151373950,intron:151381911-151381993,intron:151399675-151399803	AI1,AI3,AI4,CI1,CI3,Con1,Con2,Con3	5,5,6,4,8,5,3,6	40,43,30,30,37,24,42,38	Fam120c
novel_circ_0057214	chrX	151376747	151381993	+	5246	330	ENSMUSG00000025262;	exon:151376748-151376994,exon:151381911-151381993	AI1,AI3,AI4,CI1,CI2,CI3,Con1,Con2,Con3	7,2,15,6,8,6,10,9,8	71,59,76,53,47,64,70,74,89	Fam120c
novel_circ_0057215	chrX	151376747	151399803	+	23056	459	ENSMUSG00000025262;	exon:151376748-151376994,exon:151381911-151381993,exon:151399675-151399803	AI1,AI3,AI4,CI1,CI2,CI3,Con1,Con2,Con3	53,44,46,45,33,46,52,63,52	48,57,38,38,42,44,40,54,49	Fam120c
novel_circ_0057216	chrX	151376747	151405755	+	29008	121	ENSMUSG00000025262;	intron:151405635-151405755	AI1,CI1,CI2,Con1,Con2,Con3	2,4,2,3,4,3	14,11,17,21,18,19	Fam120c
novel_circ_0057219	chrX	151399674	151405755	+	6081	250	ENSMUSG00000025262;	intron:151399675-151399803,intron:151405635-151405755	AI1,AI3,AI4,CI1,CI2,CI3,Con1,Con2,Con3	80,88,71,49,44,58,67,86,80	63,49,64,43,40,57,58,66,77	Fam120c
novel_circ_0057221	chrX	151399674	151457836	+	58162	782	ENSMUSG00000025262;	exon:151399675-151399803,exon:151428917-151429016,exon:151429837-151429913,exon:151436145-151436394,exon:151453197-151453307,exon:151457722-151457836	AI1,AI3,AI4,CI1,CI2,CI3,Con1,Con2,Con3	35,12,21,23,10,19,21,26,36	77,65,69,52,41,71,58,72,74	Fam120c
novel_circ_0057225	chrX	151428916	151436394	+	7478	427	ENSMUSG00000025262;	exon:151428917-151429016,exon:151429837-151429913,exon:151436145-151436394	AI1,AI3,AI4,CI1,CI2,CI3,Con1,Con2,Con3	9,7,8,3,5,6,7,5,9	77,69,81,74,60,79,54,84,73	Fam120c
novel_circ_0057226	chrX	151428916	151457836	+	28920	763	ENSMUSG00000025262;	exon:151428917-151429016,exon:151429837-151429913,exon:151436145-151436394,exon:151445092-151445201,exon:151453197-151453307,exon:151457722-151457836	AI1,AI3,AI4,CI1,CI2,CI3,Con1,Con2,Con3	38,50,47,43,28,45,51,49,53	45,43,29,29,36,38,17,43,30	Fam120c
novel_circ_0057230	chrX	151436144	151457836	+	21692	365	ENSMUSG00000025262;	exon:151436145-151436394,exon:151457722-151457836	AI1,AI3,AI4,CI1,CI2,CI3,Con3	5,6,7,4,3,9,2	82,96,87,58,59,106,80	Fam120c
novel_circ_0057233	chrX	151463968	151469535	+	5567	328	ENSMUSG00000025262;	exon:151463969-151464178,exon:151467799-151467856,exon:151469476-151469535	AI1,AI3,AI4,CI1,CI2,CI3,Con1,Con2,Con3	14,11,20,10,7,2,19,14,10	29,32,36,17,25,34,16,30,18	Fam120c
novel_circ_0057234	chrX	151463968	151473955	+	9987	525	n/a	intergenic_region:151463969-151464178,intergenic_region:151467300-151467438,intergenic_region:151467799-151467856,intergenic_region:151469476-151469535,intergenic_region:151473898-151473955	AI1,AI3,AI4,CI1,CI2,CI3,Con1,Con2,Con3	8,13,15,8,6,12,6,16,14	19,17,12,14,9,22,7,16,4
novel_circ_0057235	chrX	151547394	151550991	+	3597	356	ENSMUSG00000041229;	exon:151547395-151547480,exon:151547815-151547923,exon:151550831-151550991	AI1,AI3,AI4,CI1,CI2,CI3,Con1,Con2,Con3	10,12,16,13,15,8,14,13,19	23,20,38,31,13,18,26,33,23	Phf8
novel_circ_0057236	chrX	151547394	151556135	+	8741	358	ENSMUSG00000041229;	exon:151547395-151547480,exon:151547815-151547923,exon:151555973-151556135	AI1,AI3,AI4,CI1,CI2,CI3,Con1,Con2,Con3	10,13,24,17,9,23,25,16,14	17,10,8,18,17,15,13,16,11	Phf8
novel_circ_0057239	chrX	151565371	151573516	+	8145	299	ENSMUSG00000041229;	exon:151565372-151565459,exon:151565959-151566065,exon:151573413-151573516	AI1,AI3,AI4,CI1,CI2,CI3,Con1,Con2,Con3	11,5,6,10,5,7,7,14,6	26,19,11,26,19,15,20,23,22	Phf8
novel_circ_0057240	chrX	151565371	151599584	+	34213	598	ENSMUSG00000041229;	exon:151565372-151565459,exon:151565959-151566065,exon:151567652-151567743,exon:151599274-151599584	AI1,AI3,AI4,CI1,CI3,Con1,Con2,Con3	5,5,7,8,3,10,9,17	15,7,3,21,10,13,21,9	Phf8
novel_circ_0057244	chrX	151597300	151599584	+	2284	490	ENSMUSG00000041229;	exon:151597301-151597479,exon:151599274-151599584	AI1,AI3,AI4,CI1,CI2,CI3,Con1,Con2,Con3	9,12,10,7,4,3,10,7,6	21,15,12,12,12,14,18,18,17	Phf8
novel_circ_0057253	chrX	151835223	151843155	+	7932	636	ENSMUSG00000025261;	exon:151835224-151835292,exon:151836222-151836329,exon:151840056-151840154,exon:151840777-151840983,exon:151843003-151843155	AI1,AI3,AI4,CI1,CI2,CI3,Con1,Con2,Con3	27,25,33,26,12,17,24,30,19	50,49,48,32,40,34,37,48,39	Huwe1
novel_circ_0057262	chrX	151876294	151878909	+	2615	421	ENSMUSG00000025261;	exon:151876295-151876428,exon:151876813-151876907,exon:151878718-151878909	AI1,AI4,CI1,CI2,CI3,Con1,Con2	4,2,5,6,2,3,5	81,79,72,52,58,81,44	Huwe1
novel_circ_0057273	chrX	151921045	151924761	+	3716	216	ENSMUSG00000025261;	exon:151921046-151921161,exon:151924662-151924761	AI1,AI3,CI1,CI3,Con1,Con2,Con3	2,4,4,3,2,6,2	32,12,22,27,35,35,19	Huwe1
novel_circ_0057276	chrX	152022745	152029398	+	6653	291	ENSMUSG00000041133;	exon:152028965-152029047,exon:152029191-152029398	AI1,AI3,AI4,CI1,CI2,CI3,Con1,Con2	18,28,17,14,15,17,17,22	28,36,25,25,17,22,24,22	Smc1a
novel_circ_0057281	chrX	152046659	152047968	+	1309	411	ENSMUSG00000041133;	exon:152046660-152046805,exon:152046895-152047048,exon:152047858-152047968	AI1,AI3,AI4,CI1,CI2,CI3,Con1,Con2,Con3	16,18,27,35,19,41,39,33,14	24,22,13,20,28,23,21,29,14	Smc1a
novel_circ_0057289	chrX	152213286	152216466	+	3180	433	ENSMUSG00000041115;	exon:152213287-152213453,exon:152215501-152215640,exon:152216341-152216466	AI1,AI3,AI4,CI1,CI2,CI3,Con1,Con2,Con3	3,3,6,4,3,5,8,3,6	39,35,32,32,19,35,28,41,35	Iqsec2
novel_circ_0057292	chrX	152245101	152246413	+	1312	389	ENSMUSG00000025332;	exon:152245102-152245331,exon:152246255-152246413	AI1,AI3,AI4,CI1,CI2,CI3,Con1,Con2,Con3	5,12,4,11,10,7,11,8,7	78,66,93,70,47,84,62,79,62	Kdm5c
novel_circ_0057296	chrX	152248427	152248820	+	393	279	ENSMUSG00000025332;	exon:152248428-152248547,exon:152248662-152248820	AI1,AI3,AI4,CI1,CI2,CI3,Con1,Con2,Con3	12,22,13,17,7,9,11,15,14	69,66,71,63,61,66,66,65,64	Kdm5c
novel_circ_0057299	chrX	152253423	152253861	+	438	345	ENSMUSG00000025332;	exon:152253424-152253605,exon:152253699-152253861	AI1,AI3,AI4,CI1,CI2,CI3,Con1,Con2,Con3	32,36,53,38,56,33,53,50,47	63,60,48,59,40,59,72,65,56	Kdm5c
novel_circ_0057300	chrX	152253423	152262357	+	8934	195	ENSMUSG00000025332;	exon:152262163-152262357	AI1,AI3,AI4,CI1,CI3,Con1	2,2,3,3,4,5	65,57,42,37,46,54	Kdm5c
novel_circ_0057302	chrX	152338724	152340007	-	1283	241	ENSMUSG00000041096;	exon:152339633-152339727,exon:152339862-152340007	AI1,AI3,AI4,CI1,Con1,Con2	6,8,2,5,6,2	94,66,61,54,83,74	Tspyl2
novel_circ_0057308	chrX	153148451	153153353	+	4902	374	ENSMUSG00000041658;	exon:153148452-153148535,exon:153150362-153150428,exon:153153131-153153353	AI1,AI3,AI4,CI1,CI2,CI3,Con1,Con2,Con3	26,37,41,67,32,26,63,61,37	32,21,33,23,22,21,32,46,30	Rragb
novel_circ_0057336	chrX	157310868	157342103	-	31235	325	ENSMUSG00000057457;	exon:157310869-157310970,exon:157338129-157338257,exon:157342010-157342103	AI1,AI3,AI4,CI1,CI2,CI3,Con1,Con2,Con3	4,4,9,8,3,2,3,3,3	7,7,7,5,2,3,5,6,8	Phex
novel_circ_0057338	chrX	157338128	157364349	-	26221	409	ENSMUSG00000057457;	exon:157338129-157338257,exon:157342010-157342103,exon:157355485-157355601,exon:157364281-157364349	AI1,AI3,AI4,CI1,CI2,Con2,Con3	5,2,3,13,2,2,7	10,13,15,4,6,7,8	Phex
novel_circ_0057340	chrX	157350419	157364349	-	13930	416	ENSMUSG00000057457;	exon:157350420-157350565,exon:157351760-157351843,exon:157355485-157355601,exon:157364281-157364349	AI1,AI3,AI4,CI1,Con3	2,3,3,2,5	8,11,11,9,6	Phex
novel_circ_0057347	chrX	157550931	157561501	-	10570	519	ENSMUSG00000046873;	exon:157550932-157551150,exon:157558885-157559065,exon:157561383-157561501	AI1,AI3,AI4,CI1,CI2,CI3,Con1,Con2,Con3	10,8,10,12,7,13,11,8,16	20,22,23,15,4,18,15,16,6	Mbtps2
novel_circ_0057351	chrX	157572858	157591555	-	18697	434	ENSMUSG00000046873;	exon:157572859-157572986,exon:157576084-157576187,exon:157591354-157591555	AI1,AI3,AI4,CI1,CI2,CI3,Con1,Con2,Con3	14,13,17,14,9,10,14,5,13	18,21,26,12,7,18,20,13,11	Mbtps2
novel_circ_0057353	chrX	157591353	157593873	-	2520	351	ENSMUSG00000046873;	exon:157591354-157591555,exon:157593725-157593873	AI1,AI3,AI4,CI1,CI3,Con1,Con2,Con3	2,3,2,13,3,5,5,4	16,12,24,10,15,18,10,8	Mbtps2
novel_circ_0057358	chrX	157853094	157906881	-	53787	212	ENSMUSG00000025658;	exon:157906670-157906881	AI1,AI3,AI4,CI1,CI2,CI3,Con1,Con2,Con3	8,10,5,7,2,8,7,12,7	145,155,152,141,92,132,141,188,151	Cnksr2
novel_circ_0057359	chrX	157853094	157910250	-	57156	346	ENSMUSG00000025658;	exon:157906670-157906881,exon:157910117-157910250	AI1,AI3,AI4,CI1,CI2,CI3,Con1,Con2,Con3	17,28,33,14,12,16,20,17,26	102,150,131,130,115,110,120,171,172	Cnksr2
novel_circ_0057360	chrX	157853094	157919892	-	66798	147	ENSMUSG00000025658;	exon:157919746-157919892	AI1,AI3,AI4,CI1,CI2,CI3,Con1,Con2,Con3	16,7,15,14,9,4,8,12,8	85,114,104,78,64,79,101,140,126	Cnksr2
novel_circ_0057369	chrX	157888397	157890172	-	1775	305	ENSMUSG00000025658;	exon:157888398-157888612,exon:157890083-157890172	AI3,AI4,CI2,CI3,Con1,Con2,Con3	2,4,3,2,4,4,4	297,333,180,176,264,327,279	Cnksr2
novel_circ_0057371	chrX	157888397	157910250	-	21853	651	ENSMUSG00000025658;	exon:157888398-157888612,exon:157890083-157890172,exon:157906670-157906881,exon:157910117-157910250	AI1,AI3,AI4,CI1,CI2,CI3,Con1,Con2,Con3	33,58,60,34,29,34,23,35,40	187,240,234,222,175,175,197,253,268	Cnksr2
novel_circ_0057374	chrX	157888397	157945416	-	57019	215	ENSMUSG00000025658;	exon:157888398-157888612	AI1,AI3,AI4,CI2,Con1,Con2	5,2,6,2,3,3	172,188,190,132,193,222	Cnksr2
novel_circ_0057377	chrX	157890082	157906881	-	16799	302	ENSMUSG00000025658;	exon:157890083-157890172,exon:157906670-157906881	AI1,AI3,AI4,CI1,CI2,CI3,Con1,Con2,Con3	5,4,8,6,2,12,16,6,4	299,345,345,285,192,221,294,362,332	Cnksr2
novel_circ_0057379	chrX	157906669	157910250	-	3581	346	ENSMUSG00000025658;	exon:157906670-157906881,exon:157910117-157910250	AI1,AI3,AI4,CI1,CI2,CI3,Con1,Con3	3,6,2,9,5,5,4,4	261,303,300,272,202,199,255,298	Cnksr2
novel_circ_0057380	chrX	157906669	157919892	-	13223	493	ENSMUSG00000025658;	exon:157906670-157906881,exon:157910117-157910250,exon:157919746-157919892	AI1,AI3,AI4,CI1,CI2,CI3,Con1,Con2,Con3	35,40,52,43,21,34,40,36,49	245,266,273,221,154,170,234,319,252	Cnksr2
novel_circ_0057383	chrX	157906669	157945416	-	38747	461	ENSMUSG00000025658;	exon:157906670-157906881,exon:157934640-157934708,exon:157939996-157940055,exon:157945297-157945416	AI1,AI3,AI4,CI1,CI2,CI3,Con1,Con2,Con3	4,10,4,7,5,5,5,7,12	235,237,228,225,148,158,229,292,241	Cnksr2
novel_circ_0057392	chrX	157934639	157996684	-	62045	413	ENSMUSG00000025658;	exon:157934640-157934708,exon:157939996-157940055,exon:157945297-157945416,exon:157996521-157996684	AI1,AI3,AI4,CI1,CI2,CI3,Con1,Con2,Con3	18,23,17,26,13,15,26,36,35	70,89,72,75,63,80,62,83,90	Cnksr2
novel_circ_0057398	chrX	157961253	157996684	-	35431	294	ENSMUSG00000025658;	exon:157961254-157961295,exon:157990108-157990195,exon:157996521-157996684	AI1,AI3,AI4,CI1,CI3,Con1,Con2,Con3	3,9,8,5,2,2,6,7	70,76,70,95,81,93,112,115	Cnksr2
novel_circ_0057401	chrX	157990107	157996684	-	6577	455	ENSMUSG00000025658;	exon:157990108-157990195,exon:157993731-157993933,exon:157996521-157996684	AI1,AI3,AI4,CI1,CI2,CI3,Con1,Con2,Con3	95,117,131,126,83,115,117,136,111	55,61,59,73,51,77,73,86,109	Cnksr2
novel_circ_0057402	chrX	157990107	157999429	-	9322	532	ENSMUSG00000025658;	intron:157990108-157990195,intron:157993731-157993933,intron:157996521-157996684,intron:157999353-157999429	AI1,AI3,AI4,CI1,CI2,CI3,Con1,Con2,Con3	13,17,18,21,14,25,33,24,20	35,33,31,43,25,42,47,52,79	Cnksr2
novel_circ_0057404	chrX	159276294	159279203	+	2909	173	ENSMUSG00000031309;	exon:159276295-159276336,exon:159278110-159278203,exon:159279167-159279203	AI1,AI3,AI4,CI1,CI3,Con3	4,3,3,3,3,4	10,20,10,12,3,4	Rps6ka3
novel_circ_0057407	chrX	159278109	159318002	+	39893	387	ENSMUSG00000031309;	exon:159278110-159278203,exon:159279167-159279203,exon:159285266-159285322,exon:159311464-159311580,exon:159317921-159318002	AI1,AI3,AI4,CI1,CI2,CI3,Con1,Con2,Con3	2,2,6,8,3,7,9,9,12	52,46,40,57,38,24,48,61,38	Rps6ka3
novel_circ_0057416	chrX	159311463	159326921	+	15458	280	ENSMUSG00000031309;	exon:159311464-159311580,exon:159317921-159318002,exon:159326841-159326921	AI1,AI3,AI4,CI1,CI2,CI3,Con1,Con2,Con3	9,10,7,8,8,3,7,5,10	54,76,50,57,38,38,75,61,55	Rps6ka3
novel_circ_0057417	chrX	159311463	159328477	+	17014	467	ENSMUSG00000031309;	exon:159311464-159311580,exon:159317921-159318002,exon:159326841-159326921,exon:159327772-159327851,exon:159328371-159328477	AI1,AI3,AI4,CI1,CI2,CI3,Con1,Con2,Con3	5,10,6,12,9,10,11,17,13	27,53,27,49,19,28,46,35,40	Rps6ka3
novel_circ_0057418	chrX	159311463	159332221	+	20758	558	ENSMUSG00000031309;	exon:159311464-159311580,exon:159317921-159318002,exon:159328371-159328477,exon:159330558-159330595,exon:159330787-159330929,exon:159332151-159332221	AI1,AI3,AI4,CI1,CI2,CI3,Con1,Con2,Con3	5,12,3,9,7,11,25,13,12	23,47,37,28,14,15,44,28,32	Rps6ka3
novel_circ_0057421	chrX	159317920	159328477	+	10557	350	ENSMUSG00000031309;	exon:159317921-159318002,exon:159326841-159326921,exon:159327772-159327851,exon:159328371-159328477	AI1,AI3,AI4,CI1,CI2,CI3,Con1,Con2,Con3	11,4,12,11,11,17,14,13,16	68,73,47,79,50,47,75,79,56	Rps6ka3
novel_circ_0057426	chrX	159336694	159338042	+	1348	382	ENSMUSG00000031309;	exon:159336695-159336783,exon:159336963-159337027,exon:159337186-159337288,exon:159337918-159338042	AI1,AI3,AI4,CI1,CI2,Con1,Con2,Con3	11,3,9,10,2,2,12,13	14,34,33,22,20,39,27,25	Rps6ka3
novel_circ_0057427	chrX	159336694	159352433	+	15739	272	ENSMUSG00000031309;	exon:159336695-159336783,exon:159336963-159337027,exon:159352316-159352433	AI1,AI3,AI4,CI1,CI2,CI3,Con1,Con2,Con3	5,11,13,3,9,9,8,9,3	14,17,26,13,8,15,25,16,11	Rps6ka3
novel_circ_0057429	chrX	159342584	159352433	+	9849	411	ENSMUSG00000031309;	exon:159342585-159342710,exon:159345340-159345429,exon:159351364-159351440,exon:159352316-159352433	AI1,AI3,CI1,CI2,CI3,Con1,Con2,Con3	3,5,5,9,7,8,7,10	18,23,17,22,27,32,17,21	Rps6ka3
novel_circ_0057432	chrX	159443922	159446098	+	2176	270	ENSMUSG00000041020;	exon:159443923-159444000,exon:159445907-159446098	AI1,AI3,AI4,CI1,CI2,CI3,Con1,Con2,Con3	33,40,34,18,24,29,24,32,29	65,65,43,49,31,42,50,71,71	Map7d2
novel_circ_0057440	chrX	159462113	159483086	+	20973	383	ENSMUSG00000041020;	exon:159469963-159470093,exon:159472825-159472949,exon:159482960-159483086	AI1,AI3,AI4,CI1,CI2,CI3,Con1,Con2,Con3	89,140,132,102,74,100,82,116,109	41,26,27,32,30,21,22,34,38	Map7d2
novel_circ_0057446	chrX	159764011	159816706	+	52695	358	ENSMUSG00000040990;	exon:159764012-159764135,exon:159803720-159803823,exon:159816577-159816706	AI3,AI4,CI1,CI2,CI3,Con2,Con3	6,4,2,2,3,2,5	58,45,30,30,34,42,38	Sh3kbp1
novel_circ_0057449	chrX	159803719	159824549	+	20830	366	ENSMUSG00000040990;	exon:159803720-159803823,exon:159816577-159816706,exon:159817242-159817298,exon:159824475-159824549	AI4,CI1,CI2,CI3,Con1,Con2,Con3	7,8,4,3,4,9,2	64,33,34,35,52,50,63	Sh3kbp1
novel_circ_0057452	chrX	159816576	159828579	+	12003	468	ENSMUSG00000040990;	exon:159816577-159816706,exon:159817242-159817298,exon:159824475-159824549,exon:159828374-159828579	AI1,AI3,AI4,CI1,CI2,CI3,Con1,Con2,Con3	10,4,12,10,4,7,3,4,6	83,98,93,56,75,71,64,85,75	Sh3kbp1
novel_circ_0057475	chrX	159917235	159943282	+	26047	327	ENSMUSG00000040990;	exon:159917236-159917316,exon:159919758-159919917,exon:159943197-159943282	AI1,AI4,CI1,CI2,CI3,Con1,Con2,Con3	3,6,4,4,11,3,3,7	133,140,69,79,77,69,111,111	Sh3kbp1
novel_circ_0057479	chrX	159919757	159966482	+	46725	754	ENSMUSG00000040990;	exon:159919758-159919917,exon:159943197-159943282,exon:159958213-159958322,exon:159961765-159961893,exon:159966214-159966482	AI1,AI3,AI4,CI1,CI2,CI3,Con1,Con2,Con3	49,47,77,42,29,48,45,50,49	51,52,67,30,45,40,22,43,59	Sh3kbp1
novel_circ_0057486	chrX	160523271	160533077	+	9806	339	ENSMUSG00000031295;	exon:160523272-160523430,exon:160531108-160531188,exon:160532979-160533077	AI1,AI3,AI4,CI3,Con1,Con2,Con3	2,8,5,4,10,7,7	19,22,11,10,14,8,10	Phka2
novel_circ_0057490	chrX	160541368	160564359	+	22991	321	ENSMUSG00000031295;	exon:160541369-160541515,exon:160564186-160564359	AI1,AI3,AI4,CI1,CI2,CI3,Con1,Con2,Con3	12,4,9,15,4,4,8,6,2	18,16,12,19,10,16,16,13,14	Phka2
novel_circ_0057495	chrX	160823974	160830022	-	6048	332	ENSMUSG00000031292;	exon:160823975-160824098,exon:160829543-160829648,exon:160829921-160830022	AI1,AI3,AI4,CI1,CI2,CI3,Con1,Con2,Con3	21,34,27,14,22,14,30,36,28	105,72,86,58,42,60,48,66,75	Cdkl5
novel_circ_0057500	chrX	160840294	160866053	-	25759	289	ENSMUSG00000031292;	exon:160840295-160840446,exon:160865917-160866053	AI1,AI4,CI1,CI2,CI3,Con2,Con3	2,4,3,2,2,4,4	117,106,83,79,92,105,116	Cdkl5
novel_circ_0057501	chrX	160840294	160876568	-	36274	567	ENSMUSG00000031292;	exon:160840295-160840446,exon:160846937-160847017,exon:160856355-160856445,exon:160858800-160858859,exon:160865917-160866053,exon:160876523-160876568	AI1,AI3,AI4,CI1,CI2,CI3,Con1,Con2,Con3	10,8,5,8,3,11,11,10,8	107,73,98,80,71,76,79,94,105	Cdkl5
novel_circ_0057502	chrX	160846936	160856445	-	9509	362	ENSMUSG00000031292;	exon:160846937-160847017,exon:160852141-160852330,exon:160856355-160856445	AI1,AI3,AI4,CI2,CI3,Con1,Con2,Con3	3,5,8,9,3,6,9,2	175,118,123,96,116,108,147,129	Cdkl5
novel_circ_0057503	chrX	160846936	160861054	-	14118	262	ENSMUSG00000031292;	exon:160846937-160847017,exon:160858800-160858859,exon:160860934-160861054	AI1,AI3,AI4,CI3,Con3	3,2,2,2,2	156,111,116,135,130	Cdkl5
novel_circ_0057504	chrX	160846936	160866053	-	19117	202	ENSMUSG00000031292;	exon:160846937-160847017,exon:160860934-160861054	AI1,AI4,Con1,Con2,Con3	5,3,5,6,3	125,102,89,107,111	Cdkl5
novel_circ_0057517	chrX	161871468	161875392	-	3924	287	ENSMUSG00000059493;	exon:161871469-161871602,exon:161875240-161875392	AI1,AI3,AI4,CI1,CI2,CI3,Con1,Con2,Con3	3,11,14,6,6,8,9,11,9	1,2,2,1,2,0,0,2,4	Nhs
novel_circ_0057523	chrX	162427652	162471856	-	44204	398	ENSMUSG00000040855;	exon:162427653-162427758,exon:162438648-162438793,exon:162441037-162441120,exon:162471795-162471856	AI1,AI3,AI4,CI1,CI2,CI3,Con1,Con2,Con3	55,62,73,53,57,59,52,69,69	50,61,71,45,38,39,40,57,60	Reps2
novel_circ_0057525	chrX	162438647	162471856	-	33209	292	ENSMUSG00000040855;	exon:162438648-162438793,exon:162441037-162441120,exon:162471795-162471856	AI1,AI3,AI4,CI1,CI2,CI3,Con1,Con2,Con3	63,75,57,57,47,59,63,74,68	80,81,104,62,53,60,67,85,89	Reps2
novel_circ_0057536	chrX	162512678	162526396	-	13718	222	ENSMUSG00000040855;	exon:162512679-162512732,exon:162514279-162514351,exon:162518329-162518423	AI1,AI3,AI4,CI1,CI3,Con1,Con2,Con3	4,11,10,6,6,8,6,5	49,53,60,36,34,38,39,52	Reps2
novel_circ_0057545	chrX	162546754	162554945	-	8191	244	ENSMUSG00000040855;	exon:162546755-162546849,exon:162554797-162554945	AI1,AI3,AI4,CI1,CI2,CI3,Con1,Con2,Con3	3,7,2,8,2,3,3,8,4	42,43,43,22,26,34,27,41,51	Reps2
novel_circ_0057546	chrX	162546754	162565351	-	18597	495	ENSMUSG00000040855;	exon:162546755-162546849,exon:162552543-162552669,exon:162554797-162554945,exon:162565228-162565351	AI1,AI3,AI4,CI1,CI2,CI3,Con1,Con2,Con3	12,9,7,7,8,10,8,7,9	32,23,32,21,17,24,27,33,34	Reps2
novel_circ_0057554	chrX	162903433	162934375	+	30942	222	ENSMUSG00000031360;	exon:162931627-162931759,exon:162934287-162934375	AI1,AI4,CI1,CI2,Con1,Con2,Con3	5,3,2,2,6,7,2	564,717,449,352,537,719,557	Ctps2
novel_circ_0057555	chrX	162903433	162936805	+	33372	693	ENSMUSG00000031360;	exon:162903434-162903638,exon:162910009-162910179,exon:162931627-162931759,exon:162934287-162934375,exon:162936711-162936805	AI1,AI3,AI4,CI1,CI2,CI3,Con1,Con2,Con3	32,22,29,25,23,26,34,42,42	555,648,728,467,347,438,531,751,561	Ctps2
novel_circ_0057563	chrX	162921198	162927556	+	6358	434	ENSMUSG00000031360;	exon:162921199-162921315,exon:162921450-162921533,exon:162922390-162922470,exon:162927405-162927556	AI1,AI3,AI4,CI3,Con1,Con2,Con3	3,3,2,3,5,8,3	919,1007,1206,720,833,1188,1006	Ctps2
novel_circ_0057566	chrX	162921198	162936805	+	15607	466	ENSMUSG00000031360;	exon:162921199-162921315,exon:162921450-162921533,exon:162922390-162922470,exon:162934287-162934375,exon:162936711-162936805	AI1,AI3,AI4,CI1,CI2,CI3,Con1,Con2,Con3	10,12,17,9,7,9,10,16,12	910,1030,1188,698,633,734,860,1150,991	Ctps2
novel_circ_0057567	chrX	162921198	162941844	+	20646	735	ENSMUSG00000031360;	exon:162921199-162921315,exon:162921450-162921533,exon:162922390-162922470,exon:162931713-162931759,exon:162934287-162934375,exon:162936711-162936805,exon:162939731-162939845,exon:162941647-162941709,exon:162941801-162941844	AI1,AI3,AI4,CI1,CI2,CI3,Con1,Con2,Con3	25,38,32,38,19,23,44,41,38	702,751,886,519,472,550,645,823,758	Ctps2
novel_circ_0057570	chrX	162927404	162936805	+	9401	247	ENSMUSG00000031360;	exon:162927405-162927556,exon:162936711-162936805	AI4,Con1,Con2,Con3	2,2,2,3	973,701,1006,787	Ctps2
novel_circ_0057575	chrX	162975182	163000158	+	24976	97	ENSMUSG00000031360;	exon:162975183-162975279	AI1,AI3,AI4,CI1,CI2,CI3,Con1,Con2,Con3	131,116,89,53,67,76,83,93,89	174,159,211,152,130,174,195,210,179	Ctps2
novel_circ_0057580	chrX	163943099	163950225	-	7126	372	ENSMUSG00000031370;	exon:163943100-163943313,exon:163949260-163949378,exon:163950187-163950225	AI1,AI3,AI4,CI1,CI2,CI3,Con1,Con2	5,10,5,10,5,5,10,8	4,1,0,3,6,4,1,1	Zrsr2
novel_circ_0057586	chrX	164951850	164962206	-	10356	380	ENSMUSG00000061778;	exon:164951851-164951975,exon:164956479-164956517,exon:164958756-164958816,exon:164962052-164962206	AI1,AI3,AI4,CI1,CI2,CI3,Con1,Con2	12,19,19,16,24,16,15,31	13,23,19,26,12,17,14,23	Mospd2
novel_circ_0057593	chrX	165252219	165257188	-	4969	436	ENSMUSG00000018589;	exon:165252220-165252434,exon:165254221-165254358,exon:165257106-165257188	AI1,AI3,AI4,CI2,CI3,Con1,Con2	9,13,6,8,7,4,7	14,20,20,19,7,11,14	Glra2
novel_circ_0057597	chrX	166400919	166415095	-	14176	234	ENSMUSG00000040586;	exon:166400920-166401033,exon:166414976-166415095	AI1,AI3,AI4,Con2	3,6,3,3	1,8,2,2	Ofd1
novel_circ_0057606	chrX	167600927	167611031	-	10104	402	ENSMUSG00000049176;	intron:167600928-167601065,intron:167604559-167604661,intron:167610871-167611031	AI1,AI3,AI4,CI2,CI3,Con1,Con2	6,3,4,5,5,2,5	22,33,35,15,16,25,31	Frmpd4
novel_circ_0057607	chrX	167604558	167611031	-	6473	264	ENSMUSG00000049176;	exon:167604559-167604661,exon:167610871-167611031	AI1,AI3,AI4,Con2	5,5,4,6	33,46,43,36	Frmpd4
novel_circ_0057621	chrX	18199157	18222877	+	23720	339	ENSMUSG00000037369;	exon:18199158-18199266,exon:18208736-18208785,exon:18216938-18216996,exon:18222757-18222877	AI1,AI3,AI4,CI1,CI2,CI3,Con1,Con2,Con3	55,44,76,51,62,46,46,65,64	14,9,11,11,6,4,16,18,13	Kdm6a
novel_circ_0057631	chrX	18261522	18264710	+	3188	395	ENSMUSG00000037369;	exon:18261523-18261628,exon:18263948-18264012,exon:18264086-18264160,exon:18264562-18264710	AI1,AI3,AI4,CI1,CI2,CI3,Con1,Con2,Con3	16,15,4,7,18,5,7,18,16	9,9,12,10,7,5,16,11,7	Kdm6a
novel_circ_0057632	chrX	19158815	19166942	-	8127	467	ENSMUSG00000073274;	exon:19158816-19158929,exon:19159860-19159940,exon:19163171-19163274,exon:19166775-19166942	AI1,AI3,AI4,CI1,CI2,CI3,Con1,Con2,Con3	38,40,29,34,31,36,44,55,50	11,12,13,7,4,11,5,17,12	--
novel_circ_0057633	chrX	19158815	19203613	-	44798	405	n/a	intergenic_region:19158816-19158929,intergenic_region:19166775-19166942,intergenic_region:19203491-19203613	AI1,AI3,AI4,CI1,CI2,CI3,Con1,Con2,Con3	22,9,19,6,17,14,16,22,8	1,1,4,2,1,1,1,5,0
novel_circ_0057639	chrX	20105920	20120602	-	14682	483	ENSMUSG00000037341;	exon:20105921-20106214,exon:20108675-20108780,exon:20120520-20120602	AI1,AI3,AI4,CI1,CI2,CI3,Con1,Con2,Con3	27,16,24,19,13,23,26,19,13	102,95,111,111,91,90,115,107,113	Slc9a7
novel_circ_0057640	chrX	20105920	20131834	-	25914	547	ENSMUSG00000037341;	exon:20105921-20106214,exon:20108675-20108780,exon:20120520-20120602,exon:20131771-20131834	AI1,AI3,AI4,CI1,CI2,CI3,Con1,Con2,Con3	27,14,25,24,10,20,19,26,12	111,114,124,115,82,86,120,102,133	Slc9a7
novel_circ_0057641	chrX	20105920	20166113	-	60193	106	ENSMUSG00000037341;	exon:20166008-20166113	AI1,AI3,AI4,CI1,CI2,Con1,Con2,Con3	2,6,8,9,5,4,8,7	127,143,173,132,119,143,153,157	Slc9a7
novel_circ_0057644	chrX	20120519	20159743	-	39224	195	ENSMUSG00000037341;	exon:20120520-20120602,exon:20159632-20159743	AI1,AI3,AI4,CI3,Con1,Con2,Con3	8,3,5,5,2,2,3	323,310,314,264,386,391,374	Slc9a7
novel_circ_0057645	chrX	20120519	20162530	-	42011	599	ENSMUSG00000037341;	exon:20120520-20120602,exon:20131771-20131834,exon:20158815-20158968,exon:20159632-20159743,exon:20162144-20162232,exon:20162434-20162530	AI1,AI3,AI4,CI1,CI2,CI3,Con1,Con2,Con3	23,14,30,19,21,22,26,21,24	307,277,319,299,251,245,348,366,360	Slc9a7
novel_circ_0057650	chrX	20158814	20166113	-	7299	372	ENSMUSG00000037341;	exon:20158815-20158968,exon:20159632-20159743,exon:20166008-20166113	AI1,AI3,AI4,CI1,CI2,CI3,Con1,Con2,Con3	22,22,28,21,15,19,15,24,20	219,228,285,228,187,220,259,260,267	Slc9a7
novel_circ_0057651	chrX	20158814	20188920	-	30106	562	ENSMUSG00000037341;	exon:20158815-20158968,exon:20159632-20159743,exon:20166008-20166113,exon:20186060-20186172,exon:20188844-20188920	AI1,AI3,AI4,CI1,CI2,CI3,Con1,Con2,Con3	73,81,86,78,50,67,67,80,94	151,152,162,163,144,128,206,181,167	Slc9a7
novel_circ_0057652	chrX	20158814	20205565	-	46751	354	ENSMUSG00000037341;	exon:20158815-20158968,exon:20205366-20205565	AI1,AI3,AI4,CI1,CI2,CI3,Con1,Con2,Con3	10,23,19,20,19,30,24,26,18	106,109,130,122,82,94,127,119,131	Slc9a7
novel_circ_0057653	chrX	20161927	20162530	-	603	300	ENSMUSG00000037341;	exon:20161928-20162041,exon:20162144-20162232,exon:20162434-20162530	AI1,AI3,AI4,CI1,CI2,CI3,Con1,Con2,Con3	43,34,68,28,31,21,58,83,44	436,416,462,398,327,319,520,558,532	Slc9a7
novel_circ_0057654	chrX	20161927	20166077	-	4150	273	ENSMUSG00000037341;	exon:20161928-20162041,exon:20162144-20162232,exon:20166008-20166077	AI1,AI4,CI1,CI2,CI3,Con1,Con2,Con3	3,5,6,11,11,6,5,6	383,435,356,308,308,472,482,475	Slc9a7
novel_circ_0057656	chrX	20186059	20188920	-	2861	331	ENSMUSG00000037341;	exon:20186060-20186172,exon:20186967-20187107,exon:20188844-20188920	AI1,AI3,AI4,CI1,CI2,CI3,Con1,Con2,Con3	79,67,57,137,54,72,166,142,105	165,172,191,158,169,172,210,201,183	Slc9a7
novel_circ_0057657	chrX	20186059	20205565	-	19506	468	ENSMUSG00000037341;	exon:20186060-20186172,exon:20188844-20188920,exon:20202710-20202787,exon:20205366-20205565	AI1,AI3,AI4,CI1,CI2,CI3,Con1,Con2,Con3	37,25,31,28,36,30,44,35,29	128,140,163,125,119,142,142,160,153	Slc9a7
novel_circ_0057660	chrX	20202709	20205565	-	2856	278	ENSMUSG00000037341;	exon:20202710-20202787,exon:20205366-20205565	AI1,AI3,AI4,CI1,CI2,CI3,Con1,Con2,Con3	5,2,3,3,6,3,6,3,3	44,41,43,57,51,43,77,59,45	Slc9a7
novel_circ_0057662	chrX	20376880	20381819	+	4939	781	ENSMUSG00000060090;	exon:20376881-20377546,exon:20381705-20381819	AI1,AI3,AI4,CI1,CI2,CI3,Con1,Con2,Con3	97,108,97,119,75,90,109,125,130	6,13,7,8,2,6,10,13,14	Rp2
novel_circ_0057671	chrX	20711748	20715122	+	3374	289	ENSMUSG00000031066;	exon:20711749-20711858,exon:20714853-20714936,exon:20715028-20715122	AI1,AI3,AI4,CI1,CI2,CI3,Con1,Con2,Con3	6,6,3,5,6,2,6,2,2	92,63,79,65,76,73,81,81,67	Usp11
novel_circ_0057675	chrX	20907076	20909582	-	2506	397	ENSMUSG00000037217;	exon:20907077-20907166,exon:20907951-20908107,exon:20909337-20909428,exon:20909525-20909582	AI1,AI3,AI4,CI1,CI2,CI3,Con1,Con2,Con3	72,60,97,63,63,64,83,96,88	60,61,55,59,45,58,62,62,59	Syn1
novel_circ_0057681	chrX	23756439	23762360	+	5921	84	ENSMUSG00000036769;	exon:23762277-23762360	AI1,AI3,AI4,CI1,CI2,CI3,Con1,Con2,Con3	12,2,6,5,2,4,5,8,8	30,41,33,36,20,44,42,37,30	Wdr44
novel_circ_0057683	chrX	23756439	23783352	+	26913	204	ENSMUSG00000036769;	exon:23780803-23780941,exon:23783288-23783352	AI4,CI1,CI3,Con1,Con2,Con3	4,10,5,5,2,4	44,31,30,33,24,26	Wdr44
novel_circ_0057684	chrX	23756439	23788165	+	31726	253	ENSMUSG00000036769;	exon:23780803-23780941,exon:23788052-23788165	Con1,Con2,Con3	12,29,21	19,23,19	Wdr44
novel_circ_0057685	chrX	23756439	23805013	+	48574	125	ENSMUSG00000036769;	exon:23804889-23805013	AI1,AI3,AI4,CI1,CI2,CI3,Con1,Con2,Con3	5,11,7,11,3,7,9,3,8	2,0,2,6,2,1,3,3,3	Wdr44
novel_circ_0057689	chrX	23788051	23805013	+	16962	362	ENSMUSG00000036769;	exon:23788052-23788165,exon:23795984-23796106,exon:23804889-23805013	AI1,AI3,AI4,CI1,CI2,CI3,Con1,Con2,Con3	12,2,5,11,4,3,4,12,5	27,18,40,32,12,30,31,20,21	Wdr44
novel_circ_0057701	chrX	36614254	36624336	-	10082	69	ENSMUSG00000059708;	exon:36614255-36614323	AI1,AI3,AI4,CI2,CI3,Con1,Con2,Con3	8,3,7,2,9,2,11,2	6,6,8,8,3,13,10,7	Akap17b
novel_circ_0057702	chrX	36618602	36624336	-	5734	131	ENSMUSG00000059708;	exon:36618603-36618733	AI1,AI3,AI4,CI1,Con1,Con2,Con3	11,13,12,18,16,11,12	5,16,9,13,7,12,6	Akap17b
novel_circ_0057708	chrX	36966595	36975177	-	8582	311	ENSMUSG00000050379;	exon:36966596-36966791,exon:36975063-36975177	AI1,AI3,AI4,CI1,CI2,CI3,Con1,Con2,Con3	3,4,3,2,2,2,4,2,4	44,41,52,56,49,51,46,59,65	Sept6
novel_circ_0057709	chrX	37102026	37104527	-	2501	210	ENSMUSG00000036572;	exon:37102027-37102137,exon:37104429-37104527	AI1,AI3,AI4,CI1,CI2,CI3,Con1,Con2,Con3	4,4,2,16,8,7,5,3,9	1,2,2,1,0,9,1,0,3	Upf3b
novel_circ_0057716	chrX	38402061	38442140	-	40079	227	ENSMUSG00000016534;	exon:38402062-38402172,exon:38442025-38442140	AI1,AI3,AI4,CI3,Con1,Con2	7,7,8,5,4,2	27,30,33,19,20,28	Lamp2
novel_circ_0057718	chrX	38424266	38442140	-	17874	468	ENSMUSG00000016534;	exon:38424267-38424431,exon:38425363-38425426,exon:38430918-38431040,exon:38442025-38442140	AI1,AI3,AI4,CI1,CI2,CI3,Con1,Con2,Con3	5,20,18,20,16,15,14,14,11	34,44,56,30,22,30,30,37,20	Lamp2
novel_circ_0057719	chrX	38430917	38442140	-	11223	451	ENSMUSG00000016534;	exon:38430918-38431040,exon:38431850-38432061,exon:38442025-38442140	AI1,AI3,AI4,CI1,CI2,CI3,Con1,Con2,Con3	20,30,27,22,13,17,26,16,16	53,64,71,52,40,47,45,60,45	Lamp2
novel_circ_0057720	chrX	38435395	38442140	-	6745	489	ENSMUSG00000016534;	exon:38435396-38435554,exon:38440131-38440344,exon:38442025-38442140	AI1,AI3,AI4,CI1,CI2,CI3,Con1,Con3	10,8,4,10,6,5,3,7	73,87,86,71,73,85,77,63	Lamp2
novel_circ_0057721	chrX	38440130	38442140	-	2010	330	ENSMUSG00000016534;	exon:38440131-38440344,exon:38442025-38442140	AI1,AI3,AI4,CI1,CI2,Con1,Con2,Con3	7,5,4,7,2,5,13,9	83,103,135,80,73,80,91,86	Lamp2
novel_circ_0057729	chrX	41588463	41598660	+	10197	537	ENSMUSG00000001986;	exon:41588464-41588625,exon:41591710-41591877,exon:41598454-41598660	AI1,AI3,AI4,CI1,CI2,CI3,Con1,Con2,Con3	14,27,16,13,4,8,19,15,12	64,82,60,47,58,46,67,63,65	Gria3
novel_circ_0057731	chrX	41588463	41620995	+	32532	162	ENSMUSG00000001986;	exon:41588464-41588625	AI1,AI3,AI4,CI1,CI2,CI3,Con1,Con2,Con3	4,9,7,3,4,4,4,2,3	47,65,47,35,42,33,42,45,63	Gria3
novel_circ_0057733	chrX	41802946	41807171	-	4225	208	ENSMUSG00000037475;	exon:41806645-41806714,exon:41807034-41807171	AI1,AI3,AI4,CI2,CI3,Con2,Con3	3,4,3,5,2,5,5	8,10,5,2,6,5,4	Thoc2
novel_circ_0057735	chrX	41830692	41844805	-	14113	207	ENSMUSG00000037475;	exon:41830693-41830857,exon:41844764-41844805	AI1,AI4,CI1,CI2,CI3,Con1,Con2,Con3	5,4,3,2,3,6,5,4	15,8,20,5,6,19,2,11	Thoc2
novel_circ_0057738	chrX	41856733	41864195	-	7462	167	ENSMUSG00000037475;	exon:41864029-41864195	AI4,Con1,Con2,Con3	9,2,3,2	15,28,20,21	Thoc2
novel_circ_0057740	chrX	41856733	41897850	-	41117	399	ENSMUSG00000037475;	exon:41856734-41856929,exon:41879886-41879937,exon:41881909-41882000,exon:41897792-41897850	AI1,AI3,AI4,CI1,CI2,CI3,Con1,Con2,Con3	9,7,6,8,8,9,16,13,6	6,10,9,7,5,7,9,4,7	Thoc2
novel_circ_0057747	chrX	42201854	42211242	+	9388	384	ENSMUSG00000025862;	exon:42201855-42201994,exon:42206046-42206124,exon:42211078-42211242	AI1,AI3,AI4,CI1,CI2,CI3,Con1,Con2,Con3	46,50,72,58,44,39,54,59,65	43,46,22,21,29,22,32,26,44	Stag2
novel_circ_0057748	chrX	42201854	42217431	+	15577	481	ENSMUSG00000025862;	exon:42201855-42201994,exon:42206046-42206124,exon:42211078-42211242,exon:42217335-42217431	AI1,AI3,AI4,CI1,CI2,CI3,Con1,Con2,Con3	16,14,25,14,7,10,9,21,15	39,35,9,24,19,17,39,28,31	Stag2
novel_circ_0057755	chrX	42253053	42262882	+	9829	268	ENSMUSG00000025862;	exon:42253054-42253146,exon:42253677-42253851	CI3,Con1,Con2,Con3	3,5,2,2	15,12,17,11	Stag2
novel_circ_0057761	chrX	42642575	42664278	-	21703	377	ENSMUSG00000016150;	exon:42642576-42642808,exon:42664135-42664278	AI1,CI1,CI3,Con1,Con2,Con3	3,7,4,13,5,3	33,36,24,44,33,32	Tenm1
novel_circ_0057765	chrX	42683835	42729738	-	45903	478	ENSMUSG00000016150;	exon:42683836-42684103,exon:42727337-42727360,exon:42729553-42729738	AI1,Con1,Con2,Con3	2,7,2,5	25,37,28,23	Tenm1
novel_circ_0057779	chrX	43167537	43167817	-	280	280	ENSMUSG00000016150;	exon:43167538-43167817	AI1,AI4,CI1,CI2,CI3,Con1,Con2,Con3	5,2,16,3,8,12,8,7	28,17,46,24,30,54,46,27	Tenm1
novel_circ_0057786	chrX	47811126	47887198	-	76072	249	ENSMUSG00000031099;	exon:47811127-47811268,exon:47887092-47887198	AI1,AI3,AI4,CI1,CI2,CI3,Con1,Con2,Con3	9,4,9,2,2,15,3,7,7	7,8,9,3,8,10,6,9,7	Smarca1
novel_circ_0057787	chrX	47811157	47828981	-	17824	367	ENSMUSG00000031099;	exon:47811158-47811268,exon:47826493-47826625,exon:47828859-47828981	CI3,Con1,Con2,Con3	3,3,2,3	81,91,118,82	Smarca1
novel_circ_0057790	chrX	47811157	47887198	-	76041	694	ENSMUSG00000031099;	exon:47811158-47811268,exon:47823365-47823577,exon:47883576-47883676,exon:47884037-47884203,exon:47887097-47887198	AI1,AI3,AI4,CI1,CI2,CI3,Con1,Con2,Con3	89,119,128,54,82,89,72,97,90	8,10,14,4,11,11,9,12,8	Smarca1
novel_circ_0057796	chrX	47841536	47861388	-	19852	440	ENSMUSG00000031099;	exon:47841537-47841650,exon:47841909-47842019,exon:47843590-47843694,exon:47861279-47861388	AI1,AI3,AI4,CI1,CI2,CI3,Con1,Con2,Con3	7,14,14,17,8,7,2,7,3	261,322,305,191,162,222,235,306,222	Smarca1
novel_circ_0057801	chrX	47849915	47854718	-	4803	120	ENSMUSG00000031099;	exon:47849916-47850035	AI1,CI1,CI2,CI3,Con1,Con2,Con3	2,3,2,6,6,3,2	341,305,244,282,317,316,337	Smarca1
novel_circ_0057802	chrX	47849915	47861388	-	11473	230	ENSMUSG00000031099;	exon:47849916-47850035,exon:47861279-47861388	AI1,AI3,AI4,CI1,Con1,Con2,Con3	4,4,2,4,5,6,2	301,347,342,222,258,317,241	Smarca1
novel_circ_0057803	chrX	47849915	47883676	-	33761	322	ENSMUSG00000031099;	exon:47849916-47850035,exon:47883348-47883448,exon:47883576-47883676	AI1,AI3,AI4,CI1,CI2,CI3,Con1,Con2,Con3	5,13,5,2,3,4,5,6,6	257,307,288,210,155,198,223,264,219	Smarca1
novel_circ_0057804	chrX	47849915	47884203	-	34288	287	ENSMUSG00000031099;	exon:47849916-47850035,exon:47884037-47884203	AI1,AI3,AI4,CI1,CI2,CI3,Con1,Con2,Con3	3,2,6,4,6,3,3,6,4	183,221,226,155,89,161,152,183,161	Smarca1
novel_circ_0057805	chrX	47849915	47887198	-	37283	389	ENSMUSG00000031099;	exon:47849916-47850035,exon:47884037-47884203,exon:47887097-47887198	AI1,AI3,AI4,CI1,CI2,CI3,Con1,Con2,Con3	19,24,10,17,6,13,10,29,17	140,161,156,93,68,110,118,126,112	Smarca1
novel_circ_0057807	chrX	47851644	47884203	-	32559	550	ENSMUSG00000031099;	exon:47851645-47851793,exon:47852595-47852727,exon:47883576-47883676,exon:47884037-47884203	AI1,AI3,AI4,CI1,CI2,CI3,Con1,Con2,Con3	34,41,48,22,22,31,25,46,39	184,256,237,174,94,163,160,209,167	Smarca1
novel_circ_0057810	chrX	47854565	47884203	-	29638	543	ENSMUSG00000031099;	exon:47854566-47854718,exon:47858256-47858377,exon:47883576-47883676,exon:47884037-47884203	AI1,AI3,AI4,CI1,CI2,CI3,Con1,Con2,Con3	17,22,28,16,11,17,23,19,26	261,324,382,241,203,268,258,306,299	Smarca1
novel_circ_0057820	chrX	47920160	47948360	+	28200	237	ENSMUSG00000001173;	exon:47920161-47920199,exon:47930371-47930481,exon:47930898-47930984	AI1,AI3,AI4,CI1,CI2,CI3,Con1,Con2,Con3	4,13,5,10,7,6,5,11,12	14,7,9,9,8,9,13,4,10	Ocrl
novel_circ_0057823	chrX	47930370	47948360	+	17990	434	ENSMUSG00000001173;	exon:47930371-47930481,exon:47930898-47930984,exon:47948125-47948360	AI1,AI3,AI4,CI1,CI2,CI3,Con1,Con2,Con3	25,50,44,46,21,36,30,37,47	15,8,17,8,8,13,16,5,12	Ocrl
novel_circ_0057827	chrX	47947002	47948360	+	1358	277	ENSMUSG00000001173;	exon:47947003-47947113,exon:47947707-47947872	AI1,AI3,AI4,CI1,CI2,Con1,Con2,Con3	11,5,11,3,3,4,5,5	61,88,60,61,65,91,65,76	Ocrl
novel_circ_0057829	chrX	48191220	48194720	-	3500	320	ENSMUSG00000036985;	exon:48191221-48191379,exon:48194560-48194720	AI1,AI3,AI4,CI1,Con1,Con2,Con3	5,10,4,4,5,4,6	11,10,9,10,9,15,9	Zdhhc9
novel_circ_0057832	chrX	48375022	48393299	+	18277	166	ENSMUSG00000036959;	exon:48375023-48375188	AI1,AI3,AI4,Con2,Con3	4,3,3,3,3	8,5,7,12,16	Bcorl1
novel_circ_0057833	chrX	48376996	48379330	+	2334	468	ENSMUSG00000036959;	exon:48376997-48377077,exon:48378944-48379330	AI1,AI3,AI4,CI2,Con2,Con3	5,3,2,2,3,3	43,42,31,25,35,41	Bcorl1
novel_circ_0057839	chrX	48553977	48567113	-	13136	444	ENSMUSG00000036916;	exon:48553978-48554109,exon:48558269-48558415,exon:48566949-48567113	AI1,AI3,AI4,CI1,CI2,CI3,Con1,Con2,Con3	18,12,13,14,6,11,6,16,10	41,24,44,35,21,22,32,34,27	Zfp280c
novel_circ_0057840	chrX	48553977	48578556	-	24579	309	ENSMUSG00000036916;	exon:48553978-48554109,exon:48578380-48578556	AI1,AI4,Con1,Con2,Con3	3,2,2,2,2	24,16,13,17,15	Zfp280c
novel_circ_0057842	chrX	48558268	48567113	-	8845	523	ENSMUSG00000036916;	exon:48558269-48558415,exon:48559043-48559143,exon:48566708-48566817,exon:48566949-48567113	AI1,AI3,AI4,CI1,CI2,CI3,Con1,Con2,Con3	17,20,17,15,20,26,25,25,13	47,39,62,42,27,34,35,40,43	Zfp280c
novel_circ_0057845	chrX	48563681	48567113	-	3432	496	ENSMUSG00000036916;	exon:48563682-48563902,exon:48566708-48566817,exon:48566949-48567113	AI1,AI3,AI4,CI1,CI2,Con1,Con2,Con3	6,2,10,5,6,4,7,10	80,73,90,74,59,72,96,64	Zfp280c
novel_circ_0057852	chrX	48572281	48588749	-	16468	397	ENSMUSG00000036916;	exon:48572282-48572415,exon:48572746-48572811,exon:48578380-48578529,exon:48588703-48588749	AI3,AI4,CI1,CI2,CI3,Con1,Con2,Con3	4,7,6,2,5,2,5,3	54,52,43,22,38,43,67,46	Zfp280c
novel_circ_0057854	chrX	48630888	48640330	+	9442	243	ENSMUSG00000031105;	exon:48630889-48631036,exon:48634757-48634851	AI1,AI3,AI4,CI1,Con1,Con2,Con3	3,4,2,2,3,5,2	15,14,20,16,28,16,28	Slc25a14
novel_circ_0057862	chrX	49051731	49080751	-	29020	242	ENSMUSG00000031109;	exon:49051732-49051838,exon:49080617-49080751	AI1,AI3,AI4,CI1,CI3,Con1,Con2,Con3	7,2,3,4,5,4,5,5	15,8,5,10,9,5,9,12	Enox2
novel_circ_0057870	chrX	52916552	52953578	+	37026	261	ENSMUSG00000025626;	exon:52945884-52946017,exon:52953452-52953578	AI1,AI3,CI1,CI2,CI3,Con1,Con2,Con3	8,6,4,4,9,4,4,7	5,3,9,3,3,4,4,4	Phf6
novel_circ_0057875	chrX	52931572	52953578	+	22006	261	ENSMUSG00000025626;	exon:52931573-52931706,exon:52953452-52953578	CI1,CI2,CI3,Con1,Con2	3,6,4,5,2	5,7,10,11,13	Phf6
novel_circ_0057881	chrX	52999090	53016429	+	17339	374	ENSMUSG00000025630;	exon:52999091-52999197,exon:53002088-53002271,exon:53016347-53016429	AI1,AI3,AI4,CI1,CI2,CI3,Con1,Con2,Con3	14,7,8,6,7,11,11,11,9	68,72,62,49,37,27,22,38,37	Hprt
novel_circ_0057882	chrX	52999090	53021178	+	22088	219	ENSMUSG00000025630;	exon:52999091-52999197,exon:53021067-53021178	AI1,AI3,AI4,CI1,CI2,CI3,Con1,Con2,Con3	8,4,6,5,4,3,5,6,3	44,36,40,45,28,27,15,41,35	Hprt
novel_circ_0057889	chrX	56479629	56493133	+	13504	468	ENSMUSG00000035967;	exon:56479630-56479779,exon:56480571-56480660,exon:56489006-56489138,exon:56493039-56493133	AI1,AI3,AI4,CI2,CI3,Con1,Con3	9,5,7,4,3,7,4	2,8,6,4,3,4,6	Ints6l
novel_circ_0057895	chrX	56634794	56638388	+	3594	300	ENSMUSG00000060681;	exon:56634795-56634891,exon:56635178-56635266,exon:56638275-56638388	AI1,AI3,AI4,CI1,CI2,CI3,Con1,Con2,Con3	25,19,31,33,23,24,39,39,28	55,56,61,42,36,38,49,54,50	Slc9a6
novel_circ_0057897	chrX	56643367	56655053	+	11686	467	ENSMUSG00000060681;	exon:56643368-56643479,exon:56645800-56645953,exon:56650509-56650598,exon:56651628-56651658,exon:56654974-56655053	AI1,AI3,AI4,CI1,CI2,CI3,Con1,Con2,Con3	54,41,65,56,46,56,68,66,64	80,78,95,64,46,65,71,99,67	Slc9a6
novel_circ_0057901	chrX	57289220	57304650	-	15430	278	ENSMUSG00000031133;	exon:57289221-57289291,exon:57302310-57302431,exon:57304566-57304650	CI1,CI2,CI3,Con2	5,3,3,4	6,9,8,2	Arhgef6
novel_circ_0057903	chrX	57336951	57338688	-	1737	84	ENSMUSG00000031133;	exon:57336952-57337035	AI1,AI3,AI4	2,4,2	9,4,2	Arhgef6
novel_circ_0057911	chrX	5966506	5973049	-	6543	260	n/a	intergenic_region:5966507-5966646,intergenic_region:5969201-5969262,intergenic_region:5972992-5973049	AI1,AI3,AI4,CI2,CI3,Con1,Con2,Con3	11,2,11,4,4,5,7,7	4,6,4,6,2,12,6,0
novel_circ_0057925	chrX	66607817	66622334	-	14517	339	n/a	intergenic_region:66607818-66607992,intergenic_region:66620025-66620124,intergenic_region:66622271-66622334	AI1,AI3,AI4,CI1,CI2,CI3,Con1,Con2,Con3	11,9,8,11,3,5,15,11,9	6,4,2,4,5,2,8,6,2
novel_circ_0057931	chrX	68695013	68708128	+	13115	291	ENSMUSG00000000838;	exon:68695014-68695085,exon:68705249-68705380,exon:68708042-68708128	AI3,CI1,CI2,CI3,Con1,Con2,Con3	3,11,4,3,7,2,4	22,19,17,26,18,25,22	Fmr1
novel_circ_0057932	chrX	68695488	68708128	+	12640	462	ENSMUSG00000000838;	exon:68695489-68695637,exon:68697668-68697761,exon:68705249-68705380,exon:68708042-68708128	AI1,AI3,AI4,CI1,CI2,CI3,Con1,Con2,Con3	14,7,17,18,6,20,20,25,33	32,26,24,26,22,26,22,35,27	Fmr1
novel_circ_0057934	chrX	6873485	6877281	+	3796	297	ENSMUSG00000062393;	exon:6873486-6873596,exon:6875225-6875305,exon:6877177-6877281	AI1,AI4,CI1,Con1,Con2,Con3	7,3,2,4,3,2	0,0,0,0,1,0	Dgkk
novel_circ_0057936	chrX	69523435	69545269	+	21834	121	ENSMUSG00000031189;	exon:69523436-69523556	AI1,AI3,AI4,CI1,CI3,Con1,Con2,Con3	4,3,5,2,6,7,4,2	6,1,3,0,2,1,4,3	Aff2
novel_circ_0057937	chrX	69544408	69545269	+	861	861	ENSMUSG00000031189;	exon:69544409-69545269	AI1,AI3,AI4,CI1,CI3,Con2,Con3	78,83,93,82,85,105,86	10,4,5,10,7,8,8	Aff2
novel_circ_0057940	chrX	70358266	70361131	-	2865	290	ENSMUSG00000035847;	exon:70359949-70360149,exon:70361043-70361131	AI3,AI4,CI1,CI2,CI3,Con1,Con2,Con3	4,9,7,7,6,2,5,5	70,66,64,48,73,62,62,51	Ids
novel_circ_0057941	chrX	70359948	70361131	-	1183	290	ENSMUSG00000035847;	exon:70359949-70360149,exon:70361043-70361131	AI1,AI3,AI4,CI2,Con2	3,3,4,2,4	64,85,61,44,69	Ids
novel_circ_0057944	chrX	70819558	70830628	+	11070	387	n/a	intergenic_region:70819559-70819623,intergenic_region:70823148-70823235,intergenic_region:70828971-70829093,intergenic_region:70830518-70830628	AI1,AI3,AI4,CI1,CI2,CI3,Con1,Con2,Con3	18,18,22,6,13,18,15,20,6	4,2,1,0,1,4,1,1,1
novel_circ_0057948	chrX	71117480	71121468	+	3988	111	ENSMUSG00000059401;	exon:71121358-71121468	AI1,AI3,AI4,CI1,CI2,CI3,Con1,Con2,Con3	5,4,5,4,3,8,5,3,5	3,4,6,15,2,3,8,6,5	Mamld1
novel_circ_0057951	chrX	71231390	71259826	+	28436	452	ENSMUSG00000031337;	exon:71231391-71231461,exon:71233072-71233144,exon:71234852-71234946,exon:71254251-71254361,exon:71259725-71259826	AI1,AI3,AI4,CI1,CI2,CI3,Con1,Con2,Con3	15,9,15,11,10,11,10,19,21	14,3,9,6,5,3,12,12,6	Mtm1
novel_circ_0057957	chrX	71284600	71299774	+	15174	139	ENSMUSG00000031337;	exon:71284601-71284684,exon:71286327-71286381	Con1,Con2,Con3	3,3,3	16,14,9	Mtm1
novel_circ_0057959	chrX	71287151	71299774	+	12623	150	ENSMUSG00000031337;	exon:71287152-71287301	CI1,CI2,CI3,Con2,Con3	6,5,3,4,5	10,8,13,20,25	Mtm1
novel_circ_0057968	chrX	71383199	71401934	+	18735	672	ENSMUSG00000015214;	exon:71383200-71383275,exon:71388223-71388317,exon:71388653-71388760,exon:71400541-71400726,exon:71401728-71401934	AI1,AI3,AI4,CI1,CI2,CI3,Con1,Con2,Con3	51,34,53,52,34,36,44,49,47	23,23,26,24,9,26,21,23,16	Mtmr1
novel_circ_0057975	chrX	71429046	71441145	-	12099	384	ENSMUSG00000035776;	exon:71429047-71429166,exon:71430311-71430349,exon:71438134-71438199,exon:71440525-71440611,exon:71441074-71441145	AI3,AI4,CI1,CI2,Con1,Con2,Con3	2,3,3,3,2,2,8	101,83,96,76,90,121,86	Cd99l2
novel_circ_0057977	chrX	71438133	71441145	-	3012	266	ENSMUSG00000035776;	exon:71438134-71438240,exon:71440525-71440611,exon:71441074-71441145	AI1,AI4,CI1,CI3,Con1,Con2,Con3	4,3,4,5,4,4,4	71,74,84,72,84,101,79	Cd99l2
novel_circ_0057984	chrX	72445174	72501299	-	56125	433	ENSMUSG00000031343;	exon:72445175-72445386,exon:72501079-72501299	AI1,AI3,AI4,CI1,CI2,CI3,Con1,Con2,Con3	21,14,26,15,14,20,10,25,13	32,25,27,23,30,29,11,26,16	Gabra3
novel_circ_0057990	chrX	73522834	73523162	+	328	328	ENSMUSG00000031376;	exon:73522835-73523162	AI1,AI3,AI4,CI1,CI2,CI3,Con1,Con2,Con3	3,4,3,7,3,6,9,7,5	108,88,87,116,55,105,152,143,113	Atp2b3
novel_circ_0057992	chrX	73528644	73530422	+	1778	198	ENSMUSG00000031376;	exon:73528645-73528842	AI4,CI1,CI2,CI3,Con1,Con2	2,3,2,3,2,2	76,103,65,95,156,131	Atp2b3
novel_circ_0057993	chrX	73528644	73555235	+	26591	489	ENSMUSG00000031376;	exon:73528645-73528842,exon:73552800-73552907,exon:73555053-73555235	AI1,AI3,AI4,CI1,CI2,CI3,Con1,Con2,Con3	8,3,12,9,6,12,14,14,12	101,101,97,109,74,110,157,122,127	Atp2b3
novel_circ_0057999	chrX	73545062	73555235	+	10173	363	ENSMUSG00000031376;	exon:73545063-73545242,exon:73555053-73555235	AI1,AI3,AI4,CI1,CI2,CI3,Con1,Con2,Con3	6,6,7,3,4,4,5,9,6	98,92,103,131,94,115,120,117,127	Atp2b3
novel_circ_0058001	chrX	73550951	73555235	+	4284	505	ENSMUSG00000031376;	exon:73550952-73551165,exon:73552800-73552907,exon:73555053-73555235	AI1,AI3,AI4,CI1,CI2,CI3,Con1,Con2,Con3	23,13,13,18,12,12,19,15,14	114,103,117,121,72,108,120,116,125	Atp2b3
novel_circ_0058002	chrX	73677320	73679188	+	1868	497	ENSMUSG00000019558;	exon:73677321-73677453,exon:73678636-73678770,exon:73678866-73678969,exon:73679064-73679188	AI1,AI3,AI4,CI1,CI2,CI3,Con1,Con2,Con3	6,11,14,20,6,8,16,10,16	28,27,28,32,22,41,36,22,33	Slc6a8
novel_circ_0058006	chrX	73728983	73730888	+	1905	407	ENSMUSG00000031378;	exon:73728984-73729126,exon:73729209-73729377,exon:73730794-73730888	CI1,CI2,CI3,Con1,Con2,Con3	3,5,8,4,4,3	14,5,5,1,5,11	Abcd1
novel_circ_0058017	chrX	74035347	74037332	-	1985	351	ENSMUSG00000031393;	exon:74036982-74037332	AI1,AI3,AI4,CI1,CI2,CI3,Con2,Con3	97,89,91,86,71,98,101,92	56,74,45,49,36,41,59,53	Mecp2
novel_circ_0058018	chrX	74035347	74080032	-	44685	124	ENSMUSG00000031393;	exon:74079909-74080032	AI3,AI4,CI1,CI2,CI3,Con1,Con2,Con3	3,5,3,2,7,10,6,2	44,27,29,27,27,27,31,36	Mecp2
novel_circ_0058027	chrX	75024777	75033474	-	8697	304	ENSMUSG00000032750;	exon:75033171-75033474	AI1,AI4,CI1,CI2,CI3,Con1,Con3	12,9,16,9,12,11,11	1,1,0,0,0,1,0	Gab3
novel_circ_0058031	chrX	75105653	75107250	+	1597	302	ENSMUSG00000031403;	exon:75105654-75105772,exon:75106278-75106381,exon:75107172-75107250	AI1,AI4,CI1,CI2,CI3,Con1,Con2,Con3	3,2,2,3,5,5,6,4	2,8,4,4,5,4,4,1	Dkc1
novel_circ_0058033	chrX	75172853	75261716	-	88863	492	ENSMUSG00000031196;	exon:75172854-75173010,exon:75210364-75210540,exon:75259998-75260083,exon:75261645-75261716	AI1,AI3,AI4,CI1,CI2,CI3,Con1,Con2,Con3	16,22,37,9,13,20,25,26,29	2,1,3,4,0,1,2,2,3	F8
novel_circ_0058038	chrX	75354040	75379576	-	25536	303	ENSMUSG00000031196;	exon:75354041-75354253,exon:75379487-75379576	AI1,AI3,AI4,CI2,CI3,Con1,Con2,Con3	8,2,7,7,5,7,3,6	3,4,1,4,3,1,3,4	F8
novel_circ_0058060	chrX	77763662	77773235	-	9573	503	ENSMUSG00000035725;	exon:77763663-77763891,exon:77765349-77765406,exon:77771247-77771342,exon:77773116-77773235	AI1,AI3,AI4,CI1,CI2,Con1,Con2,Con3	5,9,7,4,5,3,7,8	11,10,12,17,14,14,14,13	Prkx
novel_circ_0058065	chrX	77771246	77786296	-	15050	216	ENSMUSG00000035725;	exon:77771247-77771342,exon:77773116-77773235	AI1,CI3,Con1,Con2,Con3	3,4,6,3,5	6,6,3,9,12	Prkx
novel_circ_0058068	chrX	77782037	77786296	-	4259	584	ENSMUSG00000035725;	exon:77782038-77782301,exon:77782578-77782728,exon:77786128-77786296	AI1,AI3,AI4,CI1,CI2,CI3,Con1,Con2,Con3	20,10,23,19,16,14,12,23,21	10,10,9,12,15,8,14,10,11	Prkx
novel_circ_0058076	chrX	7856303	7868071	+	11768	465	ENSMUSG00000031154;	exon:7856304-7856397,exon:7867515-7867579,exon:7867667-7867823,exon:7867923-7868071	AI1,AI3,AI4,CI1,CI2,CI3,Con1,Con2,Con3	11,11,10,11,12,7,25,15,22	68,67,59,66,55,64,52,82,56	Otud5
novel_circ_0058078	chrX	7895603	7896105	-	502	392	ENSMUSG00000031157;	exon:7895604-7895882,exon:7895993-7896105	AI1,AI3,AI4,CI1,CI2,Con1,Con3	2,4,2,3,2,4,3	53,60,73,47,43,59,64	Pqbp1
novel_circ_0058082	chrX	8197974	8199462	-	1488	338	ENSMUSG00000031169;	exon:8197975-8198085,exon:8199067-8199152,exon:8199231-8199294,exon:8199386-8199462	AI1,AI3,AI4,CI1,CI2,CI3,Con1,Con2,Con3	3,10,8,8,4,3,14,12,9	30,28,20,28,16,32,35,30,38	Porcn
novel_circ_0058089	chrX	83351425	83381357	+	29932	344	ENSMUSG00000045103;	exon:83351426-83351503,exon:83375059-83375151,exon:83381185-83381357	AI4,Con1,Con2,Con3	3,2,5,3	58,25,57,46	Dmd
novel_circ_0058090	chrX	83375058	83381357	+	6299	266	ENSMUSG00000045103;	exon:83375059-83375151,exon:83381185-83381357	AI3,AI4,CI1,CI2,CI3,Con1,Con3	5,5,3,2,5,3,4	68,70,48,29,45,30,60	Dmd
novel_circ_0058091	chrX	83627261	83628698	+	1437	317	ENSMUSG00000045103;	exon:83627262-83627446,exon:83628567-83628698	AI1,AI3,AI4,CI1,CI2,Con1,Con2,Con3	3,2,2,10,2,2,7,4	30,21,22,9,13,19,30,36	Dmd
novel_circ_0058102	chrX	83714102	83729496	+	15394	386	ENSMUSG00000045103;	exon:83714103-83714204,exon:83714300-83714407,exon:83729321-83729496	AI3,CI3,Con1,Con2,Con3	2,2,3,3,4	24,11,25,24,38	Dmd
novel_circ_0058107	chrX	83813474	83830569	+	17095	504	ENSMUSG00000045103;	exon:83813475-83813645,exon:83818132-83818314,exon:83830420-83830569	AI1,AI3,AI4,CI1,CI2,CI3,Con1,Con3	3,3,2,4,7,5,8,8	17,25,19,14,9,11,14,22	Dmd
novel_circ_0058112	chrX	83878046	83887233	+	9187	456	ENSMUSG00000045103;	exon:83878047-83878157,exon:83878476-83878649,exon:83887063-83887233	AI1,AI3,AI4,CI1,CI2,CI3,Con1,Con2,Con3	17,32,26,24,11,15,15,23,24	21,27,18,10,12,20,25,34,21	Dmd
novel_circ_0058115	chrX	83908380	83924989	+	16609	432	ENSMUSG00000045103;	exon:83908381-83908551,exon:83922467-83922589,exon:83924852-83924989	AI4,CI1,CI2,CI3	4,2,3,2	64,23,36,35	Dmd
novel_circ_0058117	chrX	83922466	83964841	+	42375	434	ENSMUSG00000045103;	exon:83922467-83922589,exon:83924852-83924989,exon:83964669-83964841	AI1,AI3,AI4,CI1,CI2,CI3,Con1,Con2,Con3	4,6,6,4,5,4,9,6,8	41,33,51,29,25,33,39,48,45	Dmd
novel_circ_0058118	chrX	83922466	84022412	+	99946	409	ENSMUSG00000045103;	exon:83922467-83922589,exon:83924852-83924989,exon:84022265-84022412	AI1,AI4,CI1,CI2,Con1,Con2,Con3	5,2,4,4,16,10,3	30,35,17,18,23,39,33	Dmd
novel_circ_0058119	chrX	83924851	83964841	+	39990	138	ENSMUSG00000045103;	exon:83924852-83924989	AI1,AI4,CI2,Con1,Con2,Con3	2,3,3,2,5,4	66,69,43,51,51,61	Dmd
novel_circ_0058122	chrX	83954962	83964841	+	9879	368	ENSMUSG00000045103;	exon:83954963-83955157,exon:83964669-83964841	AI1,AI3,AI4,CI1,CI2,CI3,Con1,Con2,Con3	9,15,18,8,11,15,7,11,6	76,61,86,50,47,47,80,70,74	Dmd
novel_circ_0058124	chrX	83954962	84022412	+	67450	343	ENSMUSG00000045103;	exon:83954963-83955157,exon:84022265-84022412	AI1,AI3,AI4,CI1,CI2,CI3,Con1,Con3	10,3,13,3,3,7,3,5	65,57,71,39,41,43,65,61	Dmd
novel_circ_0058125	chrX	84271951	84312626	+	40675	468	ENSMUSG00000045103;	exon:84271952-84272127,exon:84309799-84309940,exon:84312477-84312626	AI1,AI3,AI4,CI1,CI2,CI3,Con1,Con2,Con3	32,25,21,23,18,19,34,25,21	48,40,44,36,37,32,46,58,50	Dmd
novel_circ_0058128	chrX	84309798	84312626	+	2828	292	ENSMUSG00000045103;	exon:84309799-84309940,exon:84312477-84312626	AI1,AI3,AI4,CI1,CI2,CI3,Con1,Con2,Con3	11,22,16,20,7,11,14,8,14	72,48,50,52,59,40,69,89,84	Dmd
novel_circ_0058129	chrX	84373382	84431992	+	58610	376	ENSMUSG00000045103;	exon:84373383-84373547,exon:84425708-84425809,exon:84431884-84431992	AI1,AI3,AI4,CI1,CI2,Con1,Con2,Con3	5,3,5,4,7,9,13,11	41,44,55,39,31,58,59,50	Dmd
novel_circ_0058134	chrX	84575559	84599250	+	23691	367	ENSMUSG00000045103;	exon:84575560-84575771,exon:84599096-84599250	AI1,AI3,AI4,CI1,CI2,CI3,Con1,Con2,Con3	9,6,7,4,4,9,6,6,7	25,47,33,33,32,25,31,41,23	Dmd
novel_circ_0058135	chrX	84575559	84647226	+	71667	557	ENSMUSG00000045103;	exon:84575560-84575771,exon:84599096-84599250,exon:84647037-84647226	AI1,AI3,AI4,CI1,CI3,Con1,Con2,Con3	4,12,2,3,4,2,5,13	21,47,31,32,22,26,28,25	Dmd
novel_circ_0058139	chrX	85053970	85110100	+	56130	683	ENSMUSG00000045103;	exon:85053971-85054032,exon:85063070-85063169,exon:85089817-85089891,exon:85105144-85105345,exon:85107580-85107665,exon:85109943-85110100	AI1,AI3,AI4,CI1,CI2,CI3,Con1,Con2,Con3	4,4,13,6,2,5,9,8,7	13,18,12,14,17,14,13,17,15	Dmd
novel_circ_0058141	chrX	85105143	85110100	+	4957	446	ENSMUSG00000045103;	exon:85105144-85105345,exon:85107580-85107665,exon:85109943-85110100	AI1,AI3,AI4,CI1,CI2,CI3,Con1,Con2,Con3	17,18,15,10,10,9,16,19,14	16,26,16,18,19,21,14,18,17	Dmd
novel_circ_0058145	chrX	85149129	85190702	+	41573	508	ENSMUSG00000045103;	exon:85149130-85149195,exon:85150213-85150278,exon:85153027-85153185,exon:85178699-85178822,exon:85190610-85190702	AI1,AI3,AI4,CI1,CI2,CI3,Con1,Con2,Con3	10,17,20,13,16,15,5,19,12	10,11,11,13,7,13,19,12,14	Dmd
novel_circ_0058147	chrX	85177703	85178822	+	1119	368	ENSMUSG00000045103;	exon:85177704-85177947,exon:85178699-85178822	AI1,AI3,AI4,CI1,CI3,Con2,Con3	2,8,5,3,2,5,3	21,31,44,34,35,34,40	Dmd
novel_circ_0058148	chrX	85177703	85190702	+	12999	93	ENSMUSG00000045103;	exon:85190610-85190702	CI3,Con1,Con2,Con3	2,2,3,2	32,32,26,27	Dmd
novel_circ_0058149	chrX	85177703	85197535	+	19832	493	ENSMUSG00000045103;	exon:85177704-85177947,exon:85178699-85178822,exon:85190610-85190702,exon:85197504-85197535	AI1,AI3,AI4,CI1,CI2,CI3,Con1,Con2,Con3	29,36,24,23,13,27,23,40,27	9,23,15,20,27,28,28,22,21	Dmd
novel_circ_0058156	chrX	85730201	85741176	-	10975	234	ENSMUSG00000025059;	exon:85730202-85730282,exon:85730883-85730925,exon:85741067-85741176	AI4,CI2,Con1,Con2,Con3	3,7,2,2,3	58,40,92,63,75	Gk
novel_circ_0058158	chrX	85730201	85746301	-	16100	407	ENSMUSG00000025059;	exon:85730202-85730282,exon:85730883-85730925,exon:85736833-85736900,exon:85743714-85743851,exon:85746225-85746301	AI1,AI3,AI4,CI1,CI2,CI3,Con1,Con2,Con3	7,4,6,6,6,9,12,13,8	60,45,66,57,53,52,76,72,75	Gk
novel_circ_0058160	chrX	85730201	85761407	-	31206	564	ENSMUSG00000025059;	exon:85730202-85730282,exon:85730883-85730925,exon:85736833-85736900,exon:85737314-85737349,exon:85746225-85746301,exon:85754332-85754409,exon:85760575-85760681,exon:85761334-85761407	AI1,AI3,AI4,CI1,CI2,CI3,Con1,Con2,Con3	42,44,49,46,39,48,48,54,56	14,24,25,12,8,23,21,17,18	Gk
novel_circ_0058167	chrX	85746224	85761407	-	15183	336	ENSMUSG00000025059;	exon:85746225-85746301,exon:85754332-85754409,exon:85760575-85760681,exon:85761334-85761407	AI1,AI3,AI4,CI1,CI2,CI3,Con1,Con2,Con3	8,8,10,3,3,4,3,4,12	67,55,67,62,56,54,75,75,74	Gk
novel_circ_0058168	chrX	85754331	85761407	-	7076	389	ENSMUSG00000025059;	exon:85754332-85754409,exon:85757821-85757950,exon:85760575-85760681,exon:85761334-85761407	AI1,AI3,AI4,CI1,CI2,CI3,Con1,Con2,Con3	66,63,51,38,29,31,41,72,71	60,58,65,66,56,60,71,75,76	Gk
novel_circ_0058169	chrX	86762029	86787848	-	25819	423	ENSMUSG00000052372;	exon:86762030-86762173,exon:86785293-86785438,exon:86787716-86787848	AI1,AI3,AI4,CI1,Con1,Con2,Con3	4,2,3,4,2,3,3	16,11,4,13,18,15,15	Il1rapl1
novel_circ_0058170	chrX	86785292	86787848	-	2556	279	ENSMUSG00000052372;	exon:86785293-86785438,exon:86787716-86787848	AI1,AI3,AI4,CI1,CI2,CI3,Con1,Con2,Con3	21,10,7,4,5,7,10,12,6	20,8,16,18,10,15,19,17,24	Il1rapl1
novel_circ_0058177	chrX	87419022	87419302	-	280	280	ENSMUSG00000052372;	exon:87419023-87419302	AI1,AI3,AI4,CI1,CI2,Con1,Con2,Con3	2,4,9,3,7,2,7,6	104,101,120,88,72,102,101,98	Il1rapl1
novel_circ_0058178	chrX	87702767	87703443	-	676	342	ENSMUSG00000052372;	intron:87702768-87702805,intron:87703140-87703443	AI1,AI3,AI4,CI1,CI2,CI3,Con1,Con2,Con3	87,134,110,130,102,113,156,121,110	9,9,10,9,4,8,15,7,10	Il1rapl1
novel_circ_0058199	chrX	93461368	93493581	-	32213	258	ENSMUSG00000006678;	exon:93461369-93461500,exon:93492719-93492811,exon:93493549-93493581	AI1,AI3,AI4,CI1,CI2,CI3,Con1,Con2,Con3	18,10,24,17,12,16,22,14,22	24,48,30,38,35,24,55,44,38	Pola1
novel_circ_0058200	chrX	93461368	93518554	-	57186	554	ENSMUSG00000006678;	intron:93461369-93461500,intron:93463294-93463472,intron:93493549-93493581,intron:93518345-93518554	AI1,AI3,AI4,CI1,CI2,CI3,Con1,Con2,Con3	10,9,3,9,8,8,5,9,5	12,28,12,21,18,13,31,20,21	Pola1
novel_circ_0058203	chrX	93474312	93493581	-	19269	301	ENSMUSG00000006678;	exon:93474313-93474487,exon:93492719-93492811,exon:93493549-93493581	AI1,AI3,AI4,CI1,CI2,CI3,Con2,Con3	9,3,7,3,3,6,2,4	74,92,86,87,85,58,99,95	Pola1
novel_circ_0058209	chrX	93620504	93626612	-	6108	303	ENSMUSG00000006678;	exon:93620505-93620585,exon:93623819-93623915,exon:93626488-93626612	AI1,AI3,AI4,CI2,CI3,Con1,Con2,Con3	80,70,52,53,54,48,67,53	8,8,4,5,3,4,2,4	Pola1
novel_circ_0058210	chrX	93702084	93720257	+	18173	448	ENSMUSG00000035246;	exon:93702085-93702184,exon:93706558-93706674,exon:93717785-93717936,exon:93720179-93720257	AI1,AI3,AI4,CI2,CI3,Con2,Con3	7,5,3,2,4,3,7	24,16,20,24,28,23,21	Pcyt1b
novel_circ_0058211	chrX	93702084	93734953	+	32869	549	ENSMUSG00000035246;	exon:93702085-93702184,exon:93706558-93706674,exon:93731677-93731819,exon:93734765-93734953	AI1,AI3,AI4,CI1,CI2,CI3,Con1,Con2,Con3	27,25,35,24,22,14,20,17,14	23,11,20,22,9,14,11,16,9	Pcyt1b
novel_circ_0058212	chrX	93717784	93734953	+	17169	420	ENSMUSG00000035246;	exon:93717785-93717936,exon:93720179-93720257,exon:93734765-93734953	AI1,AI3,AI4,CI1,CI2,CI3,Con1,Con2	4,8,7,6,2,7,6,8	29,15,30,22,14,15,22,23	Pcyt1b
novel_circ_0058215	chrX	93777308	93788971	-	11663	482	ENSMUSG00000035232;	exon:93777309-93777422,exon:93781467-93781577,exon:93782146-93782247,exon:93783780-93783856,exon:93788894-93788971	AI1,AI3,AI4,CI1,CI2,CI3,Con1,Con2,Con3	39,42,47,33,30,33,40,50,41	15,17,16,9,13,18,20,25,11	Pdk3
novel_circ_0058218	chrX	93800113	93814068	-	13955	489	ENSMUSG00000035232;	exon:93800114-93800203,exon:93802209-93802393,exon:93808871-93808942,exon:93813927-93814068	AI1,AI3,AI4,CI1,CI2,CI3,Con1,Con2,Con3	7,15,10,9,6,5,5,4,9	17,11,18,10,15,16,8,18,7	Pdk3
novel_circ_0058219	chrX	94098282	94098852	-	570	570	ENSMUSG00000079509;	exon:94098283-94098852	AI1,AI4,CI1,CI2,CI3,Con1,Con2,Con3	7,16,14,11,10,15,10,10	350,444,342,331,306,473,503,435	Zfx
novel_circ_0058220	chrX	94098282	94102380	-	4098	570	ENSMUSG00000079509;	exon:94098283-94098852	AI1,AI3,CI1,Con1,Con2,Con3	43,37,68,58,72,48	14,5,5,15,27,13	Zfx
novel_circ_0058221	chrX	94098282	94114263	-	15981	668	ENSMUSG00000079509;	exon:94098283-94098852,exon:94114166-94114263	AI1,AI3,AI4,CI1,CI2,CI3,Con1,Con2,Con3	60,52,81,49,41,57,69,76,72	8,5,59,5,41,49,13,25,16	Zfx
novel_circ_0058232	chrX	94431626	94436503	+	4877	293	n/a	intergenic_region:94431627-94431799,intergenic_region:94436384-94436503	AI1,AI3,AI4,CI1,CI2,CI3,Con1,Con2	4,3,3,7,2,4,7,11	1,3,1,1,2,0,0,0
novel_circ_0058234	chrX	94438182	94440817	+	2635	120	n/a	intergenic_region:94438183-94438302	AI1,AI3,CI2,CI3,Con1,Con2,Con3	2,3,3,4,4,2,3	2,6,3,4,2,6,3
novel_circ_0058237	chrX	95051998	95059060	-	7062	638	ENSMUSG00000025656;	exon:95051999-95052154,exon:95052791-95052897,exon:95054229-95054290,exon:95054943-95055011,exon:95058817-95059060	AI1,AI3,AI4,CI1,CI2,CI3,Con1,Con2,Con3	25,25,20,17,10,25,12,25,36	78,74,83,63,67,63,77,100,86	Arhgef9
novel_circ_0058241	chrX	95051998	95131015	-	79017	467	ENSMUSG00000025656;	exon:95051999-95052154,exon:95054229-95054290,exon:95054943-95055011,exon:95130836-95131015	AI1,AI3,AI4,CI1,CI2,CI3,Con1,Con2,Con3	12,7,24,6,8,4,15,13,9	141,126,121,101,85,114,130,154,165	Arhgef9
novel_circ_0058243	chrX	95071172	95081710	-	10538	365	ENSMUSG00000025656;	exon:95071173-95071304,exon:95081478-95081710	AI1,AI3,AI4,CI1,CI2,CI3,Con1,Con2,Con3	8,8,5,11,4,6,5,5,10	115,134,110,99,93,102,121,141,116	Arhgef9
novel_circ_0058244	chrX	95071172	95101136	-	29964	545	ENSMUSG00000025656;	exon:95071173-95071304,exon:95081478-95081710,exon:95100957-95101136	AI1,AI3,AI4,CI1,CI2,CI3,Con2,Con3	8,3,13,3,10,6,5,5	190,203,232,172,130,168,216,241	Arhgef9
novel_circ_0058245	chrX	95071172	95112546	-	41374	324	ENSMUSG00000025656;	exon:95071173-95071304,exon:95112355-95112546	AI1,AI3,AI4,Con3	3,5,5,4	181,196,184,197	Arhgef9
novel_circ_0058246	chrX	95071172	95131015	-	59843	442	ENSMUSG00000025656;	exon:95071173-95071304,exon:95077439-95077568,exon:95130836-95131015	AI1,AI3,AI4,CI1,CI2,CI3,Con1,Con2,Con3	13,14,7,7,5,6,6,11,15	150,155,136,122,97,123,151,165,170	Arhgef9
novel_circ_0058250	chrX	95100956	95112546	-	11590	192	ENSMUSG00000025656;	exon:95112355-95112546	AI1,AI3,AI4,CI1,CI2,CI3,Con1,Con2,Con3	7,10,4,2,3,5,3,6,4	213,227,198,161,116,165,186,201,229	Arhgef9
novel_circ_0058251	chrX	95100956	95131015	-	30059	552	ENSMUSG00000025656;	exon:95100957-95101136,exon:95112355-95112546,exon:95130836-95131015	AI1,AI3,AI4,CI1,CI2,CI3,Con1,Con2,Con3	41,47,63,24,26,28,37,55,48	183,187,151,140,110,155,178,191,200	Arhgef9
novel_circ_0058252	chrX	95111575	95131015	-	19440	465	ENSMUSG00000025656;	intron:95111576-95111668,intron:95112355-95112546,intron:95130836-95131015	AI1,AI3,AI4,CI3	3,3,2,2	106,102,89,86	Arhgef9
novel_circ_0058253	chrX	95112354	95131015	-	18661	372	ENSMUSG00000025656;	exon:95112355-95112546,exon:95130836-95131015	AI1,AI3,AI4,CI1,CI2,CI3,Con1,Con2,Con3	25,16,24,30,13,6,20,24,31	241,254,254,208,138,206,226,264,304	Arhgef9
novel_circ_0058257	chrX	95898264	95899700	+	1436	90	ENSMUSG00000035045;	exon:95898265-95898354	AI1,AI3,AI4,CI1,CI2,CI3,Con1,Con2,Con3	52,49,49,47,36,60,54,65,52	8,5,7,12,2,11,8,4,10	Zc3h12b
novel_circ_0058258	chrX	95898264	95925370	+	27106	197	ENSMUSG00000035045;	exon:95898265-95898354,exon:95925264-95925370	AI1,AI4,CI1,CI2,CI3,Con1,Con3	7,7,4,5,6,7,5	6,7,3,7,8,6,5	Zc3h12b
novel_circ_0058261	chrX	9773351	9786596	+	13245	341	n/a	intergenic_region:9773352-9773504,intergenic_region:9782532-9782615,intergenic_region:9786493-9786596	AI1,AI3,AI4,CI1,CI2,Con2,Con3	2,6,9,4,4,9,5	2,3,0,2,4,2,1
novel_circ_0058267	chrX	98578383	98597175	-	18792	324	ENSMUSG00000031214;	exon:98578384-98578707	AI1,AI3,CI1,CI2,Con1,Con2,Con3	2,2,2,3,4,3,3	44,34,30,24,33,34,39	Ophn1
novel_circ_0058275	chrX	98626913	98644994	-	18081	410	ENSMUSG00000031214;	exon:98626914-98627073,exon:98640908-98641013,exon:98641751-98641809,exon:98644910-98644994	AI1,AI3,AI4,CI1,CI2,CI3,Con2,Con3	6,6,4,9,11,3,4,10	61,46,37,30,36,37,35,53	Ophn1
novel_circ_0058278	chrX	98640907	98644994	-	4087	250	ENSMUSG00000031214;	exon:98640908-98641013,exon:98641751-98641809,exon:98644910-98644994	AI1,AI3,AI4,CI1,CI2,CI3,Con1,Con2,Con3	9,11,8,6,9,4,4,8,7	53,46,45,42,44,30,56,54,51	Ophn1
novel_circ_0058282	chrX	98695998	98714211	-	18213	518	ENSMUSG00000031214;	exon:98695999-98696073,exon:98698287-98698349,exon:98698856-98698889,exon:98701865-98701943,exon:98712341-98712470,exon:98712902-98712933,exon:98714107-98714211	AI1,AI3,AI4,CI1,CI2,Con2,Con3	6,7,10,6,2,5,7	113,80,118,115,104,113,122	Ophn1
novel_circ_0058293	chrX	9913902	9943181	+	29279	502	ENSMUSG00000054453;	exon:9913903-9914018,exon:9915506-9915614,exon:9932733-9932867,exon:9943040-9943181	AI1,AI3,AI4,CI1,CI2,CI3,Con1,Con2,Con3	20,23,30,14,16,9,10,30,24	8,9,22,18,7,6,4,6,10	Sytl5
novel_circ_0009656	chr13	100041421	100053118	-	11697	515	ENSMUSG00000049658;	exon:100041422-100041582,exon:100051348-100051555,exon:100052973-100053118	CI1,CI2,CI3	2,2,4	21,15,19	Bdp1
novel_circ_0009663	chr13	100070076	100074545	-	4469	319	ENSMUSG00000049658;	exon:100070077-100070236,exon:100074387-100074545	AI3,CI3,Con1,Con2,Con3	3,4,2,3,2	18,10,9,15,16	Bdp1
novel_circ_0009664	chr13	100074386	100078799	-	4413	159	ENSMUSG00000049658;	exon:100074387-100074545	CI3,Con1,Con2,Con3	3,2,4,2	8,3,8,2	Bdp1
novel_circ_0009670	chr13	100084140	100093545	-	9405	469	ENSMUSG00000049658;	exon:100084141-100084195,exon:100089353-100089447,exon:100092194-100092327,exon:100093279-100093331,exon:100093414-100093545	AI1,AI4,CI2,Con1,Con2,Con3	2,3,6,4,6,4	8,11,7,8,9,9	Bdp1
novel_circ_0009675	chr13	100126586	100128361	+	1775	540	ENSMUSG00000021645;	exon:100126587-100126658,exon:100126870-100126989,exon:100127805-100128005,exon:100128215-100128361	AI1,AI3,AI4,CI1,CI2,CI3,Con1,Con2,Con3	15,16,21,15,17,14,8,16,18	13,10,9,8,5,9,7,8,5	Smn1
novel_circ_0009691	chr13	100534962	100541184	-	6222	279	ENSMUSG00000021638;	exon:100534963-100535124,exon:100541068-100541184	AI1,AI3,AI4,CI1,CI2,CI3,Con1,Con2,Con3	7,8,8,39,7,15,26,25,22	11,4,9,5,3,3,7,4,12	Ocln
novel_circ_0009694	chr13	100622797	100624566	-	1769	268	ENSMUSG00000021635;	exon:100622798-100622918,exon:100624420-100624566	AI1,AI3,AI4,CI3,Con1	4,4,2,3,5	10,16,14,14,16	Rad17
novel_circ_0009695	chr13	100622797	100629582	-	6785	304	ENSMUSG00000021635;	exon:100622798-100622918,exon:100629400-100629582	AI1,Con1,Con2,Con3	2,2,4,2	2,9,5,11	Rad17
novel_circ_0009700	chr13	100631055	100633999	-	2944	190	ENSMUSG00000021635;	exon:100633451-100633503,exon:100633863-100633999	AI1,AI3,AI4,CI1,CI2,CI3,Con2	3,3,15,6,2,3,3	5,13,15,18,7,13,9	Rad17
novel_circ_0009703	chr13	100704390	100706516	-	2126	356	ENSMUSG00000069089;	exon:100704391-100704538,exon:100705790-100705847,exon:100706367-100706516	AI1,AI3,CI1,CI2,Con1,Con2,Con3	3,3,3,4,2,3,5	14,17,9,8,9,14,7	Cdk7
novel_circ_0009707	chr13	100716500	100719370	-	2870	299	ENSMUSG00000069089;	exon:100716501-100716619,exon:100717572-100717682,exon:100719302-100719370	AI1,AI3,AI4,CI1,CI2,CI3,Con1,Con2,Con3	35,31,18,24,9,16,16,28,25	10,11,17,8,9,8,14,11,18	Cdk7
novel_circ_0009713	chr13	100812647	100814766	-	2119	329	ENSMUSG00000021629;	exon:100812648-100812805,exon:100814596-100814766	AI1,AI3,AI4,CI1,CI2,CI3,Con1,Con2,Con3	5,3,3,13,4,3,7,7,5	38,60,40,31,16,45,35,41,44	Slc30a5
novel_circ_0009714	chr13	100812647	100818213	-	5566	494	ENSMUSG00000021629;	exon:100812648-100812805,exon:100814596-100814766,exon:100817009-100817085,exon:100818126-100818213	AI1,AI3,AI4,CI1,CI2,CI3,Con1,Con2,Con3	19,16,11,12,10,10,17,16,15	31,43,33,34,29,27,31,22,24	Slc30a5
novel_circ_0009719	chr13	100817008	100821206	-	4198	253	ENSMUSG00000021629;	exon:100817009-100817085,exon:100818126-100818213,exon:100821119-100821206	AI1,AI3,CI1,CI2,CI3,Con1,Con2,Con3	8,2,3,4,3,6,6,4	48,49,45,26,42,31,45,41	Slc30a5
novel_circ_0009720	chr13	100817008	100829022	-	12014	376	ENSMUSG00000021629;	exon:100817009-100817085,exon:100818126-100818213,exon:100821119-100821206,exon:100828900-100829022	AI1,AI3,AI4,Con1,Con2	2,3,3,4,2	56,48,58,23,47	Slc30a5
novel_circ_0009721	chr13	100818125	100830858	-	12733	560	ENSMUSG00000021629;	intron:100818126-100818213,intron:100821119-100821206,intron:100824916-100825001,intron:100830561-100830858	AI1,AI3,AI4,CI1,CI2,CI3,Con1,Con2,Con3	5,9,7,2,4,4,2,11,10	28,35,27,24,25,22,21,13,17	Slc30a5
novel_circ_0009722	chr13	100824915	100829022	-	4107	276	ENSMUSG00000021629;	exon:100824916-100825001,exon:100826452-100826518,exon:100828900-100829022	AI3,AI4,CI1,CI2,CI3,Con1,Con2,Con3	6,6,8,5,5,3,7,2	30,50,27,36,25,23,32,31	Slc30a5
novel_circ_0009723	chr13	101170314	101172265	+	1951	315	n/a	intergenic_region:101170315-101170422,intergenic_region:101171501-101171585,intergenic_region:101172144-101172265	AI1,AI3,AI4,CI1,CI2,CI3,Con1,Con2,Con3	9,13,7,32,11,24,54,46,14	3,2,1,6,0,0,2,7,2
novel_circ_0009728	chr13	101701446	101709742	-	8296	450	ENSMUSG00000041417;	exon:101701447-101701526,exon:101701711-101701912,exon:101708920-101708994,exon:101709650-101709742	AI1,AI3,AI4,CI1,CI2,CI3,Con1,Con2,Con3	10,13,13,2,5,11,6,6,12	25,20,19,20,11,21,16,16,14	Pik3r1
novel_circ_0009731	chr13	101756436	101758039	-	1603	88	ENSMUSG00000041417;	exon:101756437-101756524	AI1,AI3,AI4,CI3,Con1,Con2	2,4,5,2,2,4	55,45,57,46,52,42	Pik3r1
novel_circ_0009732	chr13	101757325	101758039	-	714	714	ENSMUSG00000041417;	exon:101757326-101758039	AI1,AI3,AI4,CI1,CI2,CI3,Con1,Con2,Con3	89,87,100,64,58,77,53,96,85	82,65,79,50,48,61,71,55,44	Pik3r1
novel_circ_0009733	chr13	10224644	10228621	-	3977	271	ENSMUSG00000046159;	intron:10224645-10224757,intron:10228464-10228621	AI1,AI3,AI4,CI2,CI3,Con1,Con2,Con3	8,5,5,3,4,8,4,8	10,20,23,16,16,15,24,18	Chrm3
novel_circ_0009753	chr13	103140162	103171556	-	31394	397	ENSMUSG00000034751;	exon:103140163-103140287,exon:103168021-103168138,exon:103171403-103171556	AI1,AI3,AI4,CI1,CI2,CI3,Con1,Con2,Con3	33,30,33,22,16,20,17,34,40	7,5,10,6,3,4,2,7,5	Mast4
novel_circ_0009778	chr13	103868042	103884260	-	16218	287	ENSMUSG00000021709;	exon:103868043-103868132,exon:103868820-103868898,exon:103884143-103884260	AI1,AI3,AI4,CI1,CI2,CI3,Con1,Con2,Con3	9,5,10,7,5,4,2,6,5	154,132,221,124,162,108,196,182,207	Erbin
novel_circ_0009780	chr13	103884142	103889285	-	5143	466	ENSMUSG00000021709;	exon:103884143-103884260,exon:103885713-103885814,exon:103886141-103886338,exon:103889238-103889285	AI1,AI3,AI4,CI1,CI2,CI3,Con1,Con2,Con3	154,114,271,157,234,142,210,206,287	72,94,86,59,70,66,77,61,88	Erbin
novel_circ_0009782	chr13	103884142	103897928	-	13786	575	ENSMUSG00000021709;	intron:103884143-103884260,intron:103886141-103886338,intron:103889238-103889285,intron:103893417-103893479,intron:103897781-103897928	AI1,AI3,AI4,CI1,CI2,CI3,Con1,Con2,Con3	61,56,79,44,56,35,50,44,56	22,24,22,16,15,16,29,20,22	Erbin
novel_circ_0009786	chr13	104035586	104052639	-	17053	273	ENSMUSG00000021710;	exon:104035587-104035723,exon:104052504-104052639	AI1,AI4,CI1,CI2,CI3,Con1,Con2	2,3,3,2,4,2,5	18,21,25,15,32,20,19	Nln
novel_circ_0009787	chr13	104035586	104059569	-	23983	401	ENSMUSG00000021710;	exon:104035587-104035723,exon:104058741-104058901,exon:104059467-104059569	AI1,AI4,CI1,CI2,CI3,Con1,Con2,Con3	6,16,3,8,9,10,15,12	15,28,17,7,11,19,27,25	Nln
novel_circ_0009788	chr13	104035586	104073022	-	37436	526	ENSMUSG00000021710;	exon:104035587-104035723,exon:104036854-104036982,exon:104072763-104073022	AI1,AI3,AI4,CI1,CI2,CI3,Con1,Con2,Con3	5,7,6,8,6,9,4,14,14	9,13,13,13,12,9,13,13,12	Nln
novel_circ_0009791	chr13	104046188	104052639	-	6451	338	ENSMUSG00000021710;	exon:104046189-104046390,exon:104052504-104052639	AI1,AI3,AI4,CI1,CI2,CI3,Con1,Con2,Con3	26,21,17,25,16,23,17,25,29	31,37,39,35,29,45,38,38,38	Nln
novel_circ_0009797	chr13	104069194	104073022	-	3828	409	ENSMUSG00000021710;	exon:104069195-104069343,exon:104072763-104073022	AI1,AI3,AI4,CI1,CI2,CI3,Con1,Con2,Con3	24,15,37,27,18,19,20,29,22	27,27,34,24,21,18,21,29,26	Nln
novel_circ_0009803	chr13	104166858	104169888	-	3030	254	ENSMUSG00000021711;	exon:104166859-104166943,exon:104168463-104168562,exon:104169820-104169888	AI1,AI3,AI4,CI1,CI2,CI3,Con1,Con2,Con3	9,17,19,11,7,5,11,12,11	22,24,25,5,12,12,11,18,17	Trappc13
novel_circ_0009809	chr13	104209613	104225452	-	15839	182	ENSMUSG00000021713;	exon:104209614-104209795	AI3,CI3,Con1,Con2,Con3	2,3,2,3,2	5,3,5,6,3	Ppwd1
novel_circ_0009810	chr13	104217088	104225452	-	8364	294	ENSMUSG00000021713;	exon:104217089-104217279,exon:104225350-104225452	CI1,CI2,CI3,Con2	5,4,5,2	4,15,6,4	Ppwd1
novel_circ_0009811	chr13	104294446	104314383	+	19937	608	ENSMUSG00000046169;	exon:104294447-104294824,exon:104313636-104313719,exon:104314238-104314383	AI1,AI3,AI4,CI1,CI2,CI3,Con1,Con2,Con3	13,24,24,9,14,7,9,9,17	18,36,26,12,16,24,13,29,24	Adamts6
novel_circ_0009819	chr13	104307220	104314383	+	7163	315	ENSMUSG00000046169;	exon:104307221-104307389,exon:104314238-104314383	AI1,AI3,AI4,CI2,CI3,Con1,Con2,Con3	3,7,3,4,6,7,3,3	45,90,74,58,42,62,77,78	Adamts6
novel_circ_0009825	chr13	104366793	104400006	+	33213	499	ENSMUSG00000046169;	exon:104366794-104366940,exon:104375642-104375783,exon:104397862-104398007,exon:104399943-104400006	AI1,AI3,AI4,CI1,CI2,CI3,Con1,Con2,Con3	3,15,12,11,11,9,11,13,10	20,29,29,26,14,25,45,47,35	Adamts6
novel_circ_0009827	chr13	104375641	104400006	+	24365	365	ENSMUSG00000046169;	exon:104375642-104375783,exon:104397862-104398020,exon:104399943-104400006	AI1,AI4,CI1,CI2,CI3,Con1,Con2,Con3	3,7,2,7,3,2,6,6	33,49,37,39,33,60,49,47	Adamts6
novel_circ_0009831	chr13	104390077	104400006	+	9929	318	ENSMUSG00000046169;	exon:104390078-104390185,exon:104397862-104398007,exon:104399943-104400006	AI1,AI3,AI4,CI1,CI2,CI3,Con1,Con2,Con3	12,3,4,16,5,9,18,12,11	33,46,43,31,34,22,50,41,55	Adamts6
novel_circ_0009837	chr13	104426934	104429870	+	2936	339	ENSMUSG00000046169;	exon:104426935-104427068,exon:104428835-104428958,exon:104429790-104429870	AI1,AI3,AI4,CI1,CI2,CI3,Con1,Con2,Con3	11,10,15,5,7,3,3,9,7	11,33,27,23,22,17,22,22,24	Adamts6
novel_circ_0009843	chr13	104720421	104797343	-	76922	373	ENSMUSG00000021715;	exon:104720422-104720519,exon:104792499-104792659,exon:104796410-104796443,exon:104797264-104797343	AI1,AI3,AI4,CI1,CI2,CI3,Con1,Con2,Con3	34,29,34,27,21,26,28,25,33	30,22,20,19,11,17,12,16,12	Cwc27
novel_circ_0009844	chr13	104792498	104797343	-	4845	275	ENSMUSG00000021715;	exon:104792499-104792659,exon:104796410-104796443,exon:104797264-104797343	AI1,AI3,AI4,CI1,CI2,CI3,Con1,Con2,Con3	62,48,44,39,40,38,56,58,51	46,34,29,25,22,31,24,37,25	Cwc27
novel_circ_0009845	chr13	104792498	104802201	-	9703	336	ENSMUSG00000021715;	exon:104792499-104792650,exon:104796410-104796443,exon:104797264-104797343,exon:104802132-104802201	AI1,AI3,CI1,CI2,Con1,Con2,Con3	3,5,2,3,8,7,10	41,29,19,23,24,38,26	Cwc27
novel_circ_0009850	chr13	104964083	104982996	-	18913	513	ENSMUSG00000021719;	exon:104964084-104964154,exon:104966981-104967128,exon:104968839-104969001,exon:104982866-104982996	AI1,AI3,AI4,CI1,CI2,CI3,Con1,Con2,Con3	33,44,45,45,31,25,29,33,42	35,25,34,33,36,29,41,50,39	Rgs7bp
novel_circ_0009854	chr13	105167527	105181675	-	14148	352	ENSMUSG00000021720;	exon:105167528-105167653,exon:105181450-105181675	AI1,AI3,AI4,CI1,CI2,CI3,Con1,Con2,Con3	6,10,12,6,6,15,16,7,7	12,14,15,8,13,8,7,12,14	Rnf180
novel_circ_0009857	chr13	105246662	105250567	-	3905	36	ENSMUSG00000021720;	exon:105246663-105246698	AI1,AI3,AI4,CI2,CI3,Con1,Con2,Con3	5,8,3,3,3,7,6,7	40,28,38,35,24,30,31,28	Rnf180
novel_circ_0009859	chr13	105246662	105271039	-	24377	270	ENSMUSG00000021720;	exon:105246663-105246698,exon:105252252-105252350,exon:105270905-105271039	AI1,AI3,AI4,CI1,CI2,CI3,Con1,Con2,Con3	19,16,16,7,17,19,12,14,13	13,13,16,8,14,11,9,12,12	Rnf180
novel_circ_0009861	chr13	106812207	106842210	-	30003	303	ENSMUSG00000042590;	exon:106812208-106812292,exon:106822956-106823051,exon:106842089-106842210	AI1,AI3,AI4,CI1,CI2,CI3,Con1,Con2,Con3	3,4,5,6,10,4,7,12,13	184,192,227,124,157,185,145,231,239	Ipo11
novel_circ_0009862	chr13	106812207	106847459	-	35252	417	ENSMUSG00000042590;	exon:106812208-106812292,exon:106822956-106823051,exon:106842089-106842210,exon:106847346-106847459	AI1,AI3,AI4,CI1,CI2,CI3,Con1,Con2,Con3	145,210,197,131,136,158,119,198,169	73,57,104,61,65,83,76,111,91	Ipo11
novel_circ_0009863	chr13	106812207	106848336	-	36129	513	ENSMUSG00000042590;	exon:106812208-106812292,exon:106822956-106823051,exon:106842089-106842210,exon:106847346-106847459,exon:106848241-106848336	AI1,AI3,AI4,CI1,CI2,CI3,Con1,Con2,Con3	46,74,76,54,54,69,65,67,60	45,37,55,47,34,49,53,56,55	Ipo11
novel_circ_0009869	chr13	106822955	106848336	-	25381	428	ENSMUSG00000042590;	exon:106822956-106823051,exon:106842089-106842210,exon:106847346-106847459,exon:106848241-106848336	AI1,AI3,AI4,CI1,CI2,CI3,Con1,Con2,Con3	15,24,40,23,16,31,18,31,35	178,227,250,149,164,205,192,237,265	Ipo11
novel_circ_0009876	chr13	106842088	106848336	-	6248	332	ENSMUSG00000042590;	exon:106842089-106842210,exon:106847346-106847459,exon:106848241-106848336	AI1,AI3,AI4,CI1,CI2,CI3,Con1,Con2,Con3	4,7,7,4,5,3,9,7,5	228,283,304,192,209,231,220,289,295	Ipo11
novel_circ_0009877	chr13	106842088	106860937	-	18849	436	ENSMUSG00000042590;	exon:106842089-106842210,exon:106847346-106847459,exon:106848241-106848336,exon:106857499-106857525,exon:106860861-106860937	AI1,AI3,AI4,CI1,CI2,CI3,Con1,Con2,Con3	14,12,15,7,8,8,12,10,9	236,297,330,208,221,237,228,303,311	Ipo11
novel_circ_0009879	chr13	106842088	106886757	-	44669	375	ENSMUSG00000042590;	exon:106842089-106842210,exon:106847346-106847459,exon:106883526-106883573,exon:106886667-106886757	AI1,AI3,AI4,CI1,CI2,CI3,Con1,Con2,Con3	13,13,19,14,8,8,11,8,13	223,305,309,190,213,238,214,285,304	Ipo11
novel_circ_0009881	chr13	106847345	106886757	-	39412	349	ENSMUSG00000042590;	exon:106847346-106847459,exon:106848241-106848336,exon:106883526-106883573,exon:106886667-106886757	AI1,AI3,AI4,CI1,CI2,CI3,Con1,Con2,Con3	15,10,15,3,7,7,14,9,7	171,179,227,136,143,163,144,228,215	Ipo11
novel_circ_0009889	chr13	106865864	106875607	-	9743	347	ENSMUSG00000042590;	exon:106865865-106865980,exon:106870675-106870788,exon:106875491-106875607	AI1,AI3,CI1,CI2,CI3,Con3	3,7,3,2,3,4	92,109,130,75,90,124	Ipo11
novel_circ_0009891	chr13	106865864	106886757	-	20893	369	ENSMUSG00000042590;	exon:106865865-106865980,exon:106870675-106870788,exon:106883526-106883573,exon:106886667-106886757	AI1,AI3,AI4,CI1,CI2,CI3,Con1,Con2,Con3	10,18,10,22,9,14,11,19,16	69,82,106,86,61,72,80,82,88	Ipo11
novel_circ_0009895	chr13	106870674	106886757	-	16083	253	ENSMUSG00000042590;	exon:106870675-106870788,exon:106883526-106883573,exon:106886667-106886757	AI1,AI3,AI4,CI1,CI2,CI3,Con1,Con2,Con3	6,10,5,8,7,8,9,13,11	85,87,131,100,65,87,86,105,103	Ipo11
novel_circ_0009899	chr13	106891615	106892615	-	1000	346	ENSMUSG00000042590;	exon:106891616-106891768,exon:106892423-106892615	AI3,Con1,Con2,Con3	2,2,3,6	36,31,19,36	Ipo11
novel_circ_0009900	chr13	106910199	106910816	-	617	277	ENSMUSG00000042590;	exon:106910200-106910403,exon:106910744-106910816	AI1,AI3,AI4,CI1,CI2,Con1,Con2,Con3	64,40,50,34,36,38,48,45	66,70,80,43,69,70,58,63	Ipo11
novel_circ_0009903	chr13	106964340	106978115	-	13775	473	ENSMUSG00000021693;	exon:106964341-106964476,exon:106965018-106965119,exon:106976986-106977128,exon:106978024-106978115	AI1,AI3,AI4,CI1,CI2,CI3,Con2,Con3	3,3,2,3,4,3,4,5	13,18,7,7,18,8,17,11	Kif2a
novel_circ_0009908	chr13	106978971	106988075	-	9104	278	ENSMUSG00000021693;	exon:106978972-106979035,exon:106979477-106979567,exon:106987953-106988075	AI3,AI4,CI1,Con1,Con2,Con3	4,5,3,6,4,6	26,15,14,15,23,16	Kif2a
novel_circ_0009910	chr13	106982523	106988075	-	5552	538	ENSMUSG00000021693;	exon:106982524-106982686,exon:106983192-106983246,exon:106985064-106985159,exon:106987269-106987369,exon:106987953-106988075	AI1,AI3,AI4,CI1,CI2,CI3,Con1,Con2,Con3	37,31,33,23,27,31,42,39,29	26,25,22,23,15,13,13,22,20	Kif2a
novel_circ_0009911	chr13	106990037	106993942	-	3905	267	ENSMUSG00000021693;	exon:106990038-106990092,exon:106993163-106993279,exon:106993848-106993942	AI1,AI3,AI4,CI1,CI3,Con1,Con2,Con3	9,11,2,10,2,11,4,8	27,20,21,18,21,15,29,32	Kif2a
novel_circ_0009913	chr13	106993847	106997129	-	3282	95	ENSMUSG00000021693;	exon:106993848-106993942	AI3,CI3,Con1,Con2,Con3	4,2,3,2,3	17,19,18,25,31	Kif2a
novel_circ_0009914	chr13	106996746	106997129	-	383	383	ENSMUSG00000021693;	exon:106996747-106997129	AI3,CI1,CI2,CI3,Con1,Con2,Con3	5,3,3,2,8,8,4	7,8,3,5,2,11,14	Kif2a
novel_circ_0009915	chr13	107026398	107035071	+	8673	206	ENSMUSG00000071181;	intron:107026399-107026455,intron:107034923-107035071	AI1,AI3,AI4,CI2,Con3	3,3,2,2,3	0,0,0,0,0	--
novel_circ_0009918	chr13	107414349	107414728	-	379	379	ENSMUSG00000049233;	exon:107414350-107414728	AI1,AI3,AI4,CI1,CI2,CI3,Con1,Con2,Con3	10,6,7,10,6,5,8,11,17	134,136,168,113,70,80,164,119,140	--
novel_circ_0009921	chr13	107738371	107748363	-	9992	441	ENSMUSG00000032846;	exon:107738372-107738632,exon:107748184-107748363	AI1,AI3,AI4,CI1,CI2,CI3,Con1,Con2,Con3	40,53,55,45,38,30,26,51,66	15,15,25,22,18,13,11,10,21	--
novel_circ_0009925	chr13	107769559	107788009	-	18450	657	ENSMUSG00000032846;	exon:107769560-107769710,exon:107773373-107773521,exon:107787653-107788009	AI1,AI3,AI4,CI1,CI2,CI3,Con1,Con2,Con3	56,93,90,51,44,46,56,60,67	17,11,12,11,19,7,12,10,20	--
novel_circ_0009932	chr13	108081352	108100488	-	19136	349	ENSMUSG00000068184;	intron:108081353-108081393,intron:108091534-108091623,intron:108097952-108098133,intron:108100453-108100488	AI1,AI3,AI4,CI1,CI2,CI3,Con1,Con2,Con3	16,8,12,14,11,9,21,19,15	6,8,4,6,1,5,5,14,12	Ndufaf2
novel_circ_0009934	chr13	108169367	108187280	+	17913	84	ENSMUSG00000021694;	exon:108187197-108187280	AI1,AI3,CI1,CI3,Con1,Con2,Con3	5,4,6,3,8,3,3	15,23,18,12,19,10,14	Ercc8
novel_circ_0009935	chr13	108271804	108279713	+	7909	300	ENSMUSG00000021696;	exon:108271805-108271861,exon:108274286-108274391,exon:108279577-108279713	AI1,AI3,AI4,CI1,CI2,CI3,Con1,Con3	6,9,5,2,2,4,3,5	3,4,3,3,0,5,4,7	Elovl7
novel_circ_0009941	chr13	108653394	108654265	+	871	341	ENSMUSG00000021699;	intron:108653395-108653574,intron:108654105-108654265	AI3,AI4,CI1,CI2,Con1,Con2,Con3	4,5,7,6,4,13,7	2,3,0,2,1,3,3	Pde4d
novel_circ_0009942	chr13	108653443	108654265	+	822	292	ENSMUSG00000021699;	intron:108653444-108653574,intron:108654105-108654265	AI1,AI3,AI4,CI1,CI2,CI3,Con1,Con2,Con3	29,21,16,5,13,6,12,19,14	3,2,5,0,3,0,1,3,4	Pde4d
novel_circ_0009949	chr13	109740386	109772680	+	32294	353	ENSMUSG00000021699;	exon:109740387-109740578,exon:109757577-109757613,exon:109769534-109769607,exon:109772631-109772680	AI1,AI3,AI4,CI1,CI2,CI3,Con1,Con2,Con3	122,128,154,97,80,112,138,155,148	47,31,19,31,34,35,24,37,45	Pde4d
novel_circ_0009956	chr13	109933867	109939361	+	5494	631	ENSMUSG00000021699;	exon:109933868-109933961,exon:109935306-109935478,exon:109936677-109936775,exon:109937967-109938131,exon:109939262-109939361	AI1,AI3,AI4,CI1,CI2,CI3,Con1,Con2,Con3	45,58,65,60,44,41,78,92,75	20,20,19,19,14,18,24,17,16	Pde4d
novel_circ_0009963	chr13	111433547	111440816	-	7269	476	ENSMUSG00000032745;	exon:111433548-111433650,exon:111436397-111436584,exon:111440632-111440816	AI3,AI4,CI1,CI2,CI3,Con1,Con2,Con3	3,4,13,2,2,2,3,8	16,28,22,18,21,28,25,17	Gpbp1
novel_circ_0009973	chr13	112487708	112490642	+	2934	161	ENSMUSG00000021756;	exon:112487709-112487869	AI1,AI4,CI1,CI2,CI3,Con1,Con2,Con3	6,8,9,7,5,4,8,4	42,63,54,26,49,39,43,29	Il6st
novel_circ_0009976	chr13	112669586	112714247	+	44661	348	ENSMUSG00000047789;	exon:112686066-112686198,exon:112703538-112703645,exon:112714141-112714247	AI1,AI4,CI1,CI3,Con1,Con2,Con3	3,8,3,7,3,2,2	9,11,5,13,15,12,11	Slc38a9
novel_circ_0009980	chr13	112695240	112703645	+	8405	339	ENSMUSG00000047789;	exon:112695241-112695411,exon:112697985-112698044,exon:112703538-112703645	AI1,AI3,CI1,CI2,CI3,Con2,Con3	2,5,2,2,2,5,3	18,19,20,10,13,33,33	Slc38a9
novel_circ_0009981	chr13	112695240	112714247	+	19007	533	ENSMUSG00000047789;	exon:112695241-112695411,exon:112697985-112698044,exon:112701457-112701651,exon:112714141-112714247	AI1,AI3,AI4,CI1,CI2,CI3,Con1,Con2,Con3	2,8,4,5,8,7,6,12,8	9,15,27,14,10,14,19,21,22	Slc38a9
novel_circ_0009983	chr13	112695240	112729287	+	34047	470	ENSMUSG00000047789;	exon:112695241-112695411,exon:112697985-112698044,exon:112726047-112726195,exon:112729198-112729287	Con1,Con2,Con3	6,6,6	14,18,17	Slc38a9
novel_circ_0009992	chr13	112929626	112941831	+	12205	347	ENSMUSG00000042426;	exon:112929627-112929700,exon:112930842-112930955,exon:112941673-112941831	AI1,AI3,AI4,CI1,CI2,CI3,Con1,Con2,Con3	8,7,12,9,12,10,7,8,5	14,14,10,17,6,15,9,19,10	Dhx29
novel_circ_0009993	chr13	112945069	112947374	+	2305	124	ENSMUSG00000042426;	exon:112945070-112945193	AI3,CI1,CI2,CI3,Con1,Con2,Con3	4,10,3,2,5,6,2	11,16,11,21,14,19,19	Dhx29
novel_circ_0009994	chr13	112945069	112948355	+	3286	268	ENSMUSG00000042426;	exon:112945070-112945193,exon:112948212-112948355	AI3,CI1,CI2,CI3,Con1,Con3	3,2,2,9,7,2	12,17,15,16,10,18	Dhx29
novel_circ_0009999	chr13	113922246	113967790	+	45544	414	ENSMUSG00000042348;	exon:113922247-113922391,exon:113934064-113934123,exon:113967582-113967790	AI1,AI3,AI4,CI1,CI2,CI3,Con1,Con2,Con3	15,17,29,21,19,10,19,39,25	119,151,127,100,83,98,73,107,95	Arl15
novel_circ_0010000	chr13	113934063	113967790	+	33727	402	ENSMUSG00000042348;	exon:113934064-113934123,exon:113949504-113949572,exon:113967053-113967116,exon:113967582-113967790	AI1,AI3,AI4,CI1,CI2,CI3,Con1,Con2,Con3	10,9,8,11,3,15,7,6,14	149,149,138,133,85,118,81,130,105	Arl15
novel_circ_0010018	chr13	11618606	11623001	-	4395	331	ENSMUSG00000021313;	exon:11618607-11618680,exon:11619470-11619546,exon:11621315-11621394,exon:11622902-11623001	AI1,AI3,AI4,CI1,CI2,CI3,Con1,Con2,Con3	14,8,8,5,6,4,5,13,3	46,36,52,40,38,41,78,81,58	Ryr2
novel_circ_0010023	chr13	11646492	11649864	-	3372	248	ENSMUSG00000021313;	exon:11646493-11646605,exon:11649730-11649864	AI1,AI3,AI4,CI1,CI2,CI3,Con1,Con2,Con3	34,27,25,11,20,19,20,28,28	61,56,48,55,36,44,71,69,59	Ryr2
novel_circ_0010025	chr13	11646492	11655788	-	9296	171	ENSMUSG00000021313;	exon:11655618-11655788	AI3,CI3,Con1,Con2,Con3	4,4,3,2,3	60,57,73,69,69	Ryr2
novel_circ_0010028	chr13	11655562	11657125	-	1563	319	ENSMUSG00000021313;	intron:11655563-11655788,intron:11657033-11657125	AI1,AI4,CI1,CI2,CI3,Con1,Con2,Con3	2,7,2,4,7,3,5,10	34,26,25,14,23,37,35,37	Ryr2
novel_circ_0010033	chr13	11665880	11676247	-	10367	563	ENSMUSG00000021313;	exon:11665881-11666011,exon:11667079-11667160,exon:11668813-11669051,exon:11669929-11669989,exon:11676198-11676247	AI1,AI3,AI4,CI1,CI2,CI3,Con1,Con2,Con3	7,8,8,4,4,3,4,10,8	30,51,62,33,36,42,48,47,50	Ryr2
novel_circ_0010037	chr13	11680965	11688013	-	7048	187	ENSMUSG00000021313;	exon:11680966-11681087,exon:11684462-11684526	AI1,AI3,AI4,CI1,CI2,CI3,Con1,Con2,Con3	391,447,506,478,362,461,482,662,537	71,117,122,77,68,107,107,115,117	Ryr2
novel_circ_0010039	chr13	11680965	11700868	-	19903	277	ENSMUSG00000021313;	exon:11680966-11681087,exon:11684462-11684526,exon:11700779-11700868	AI1,AI3,AI4,CI1,CI2,CI3,Con1,Con2,Con3	9,4,9,3,2,7,2,9,6	34,57,55,34,22,46,49,65,63	Ryr2
novel_circ_0010041	chr13	11680965	11714622	-	33657	414	ENSMUSG00000021313;	exon:11680966-11681087,exon:11684462-11684526,exon:11712135-11712255,exon:11714517-11714622	AI1,AI3,AI4,CI1,CI2,CI3,Con1,Con2,Con3	12,11,5,9,5,5,13,6,8	59,63,66,48,38,54,61,54,72	Ryr2
novel_circ_0010045	chr13	116876530	116879087	-	2557	285	ENSMUSG00000021725;	exon:116876531-116876596,exon:116877491-116877616,exon:116878995-116879087	AI1,AI3,AI4,CI1,CI3,Con1,Con2,Con3	3,4,8,5,4,3,11,5	7,17,20,11,14,12,10,9	Parp8
novel_circ_0010052	chr13	116895194	116895655	-	461	461	ENSMUSG00000021725;	intron:116895195-116895655	AI1,AI3,AI4,CI2,CI3,Con1,Con2,Con3	7,4,9,8,5,9,12,7	4,2,2,3,2,0,2,1	Parp8
novel_circ_0010054	chr13	11690291	11700868	-	10577	382	ENSMUSG00000021313;	exon:11690292-11690367,exon:11692639-11692716,exon:11700248-11700385,exon:11700779-11700868	AI1,AI3,AI4,CI1,CI2,CI3,Con1,Con2,Con3	13,9,3,10,7,17,8,13,11	64,108,105,69,61,114,90,122,111	Ryr2
novel_circ_0010058	chr13	116910864	116927391	-	16527	242	ENSMUSG00000021725;	exon:116910865-116910955,exon:116911384-116911444,exon:116927302-116927391	AI4,CI2,Con1,Con2,Con3	4,6,3,4,2	10,28,19,20,23	Parp8
novel_circ_0010061	chr13	116922569	116927391	-	4822	334	ENSMUSG00000021725;	exon:116922570-116922664,exon:116924966-116925043,exon:116926517-116926587,exon:116927302-116927391	AI1,AI3,AI4,CI1,CI2,CI3,Con1,Con2,Con3	16,10,17,17,11,17,17,21,10	23,29,21,29,30,14,22,20,20	Parp8
novel_circ_0010075	chr13	117249271	117249786	+	515	279	ENSMUSG00000021728;	exon:117249272-117249464,exon:117249701-117249786	AI1,AI3,AI4,CI1,CI2,Con3	7,2,2,4,3,4	9,13,3,14,12,11	Emb
novel_circ_0010084	chr13	11749435	11759845	-	10410	290	ENSMUSG00000021313;	exon:11749436-11749550,exon:11759671-11759845	AI1,AI3,AI4,CI1,CI2,CI3,Con1,Con2,Con3	11,10,15,9,8,8,15,16,11	386,409,367,307,271,281,347,410,359	Ryr2
novel_circ_0010085	chr13	11749435	11785141	-	35706	303	ENSMUSG00000021313;	exon:11749436-11749550,exon:11779185-11779268,exon:11785038-11785141	AI1,AI3,AI4,CI1,CI2,Con2,Con3	5,4,9,4,4,8,6	57,45,30,28,35,51,41	Ryr2
novel_circ_0010087	chr13	11759670	11761435	-	1765	175	ENSMUSG00000021313;	exon:11759671-11759845	AI1,AI3,AI4,CI1,CI3,Con1,Con2,Con3	3,5,2,9,6,5,4,2	480,568,535,459,489,477,665,546	Ryr2
novel_circ_0010089	chr13	11759670	11785141	-	25471	880	ENSMUSG00000021313;	exon:11759671-11759845,exon:11761227-11761435,exon:11769852-11769999,exon:11772420-11772579,exon:11779185-11779268,exon:11785038-11785141	AI1,AI3,AI4,CI1,CI2,CI3,Con1,Con2,Con3	378,458,439,381,286,348,391,524,469	74,73,66,53,47,51,61,82,83	Ryr2
novel_circ_0010091	chr13	11761226	11772579	-	11353	517	ENSMUSG00000021313;	exon:11761227-11761435,exon:11769852-11769999,exon:11772420-11772579	AI1,CI1,CI2,CI3,Con2	3,6,2,2,5	1203,1048,853,901,1428	Ryr2
novel_circ_0010096	chr13	11769851	11785141	-	15290	496	ENSMUSG00000021313;	exon:11769852-11769999,exon:11772420-11772579,exon:11779185-11779268,exon:11785038-11785141	AI1,AI3,AI4,CI1,CI2,CI3,Con1,Con2,Con3	67,72,65,73,54,69,67,84,73	480,531,492,441,339,481,477,643,508	Ryr2
novel_circ_0010111	chr13	11824273	11834088	-	9815	136	ENSMUSG00000021313;	exon:11824274-11824409	AI3,AI4,CI3,Con1,Con2,Con3	3,6,5,3,2,2	96,79,101,115,94,95	Ryr2
novel_circ_0010112	chr13	11824273	11853190	-	28917	552	ENSMUSG00000021313;	exon:11824274-11824409,exon:11827534-11827717,exon:11851058-11851214,exon:11853116-11853190	AI1,AI3,AI4,CI1,CI2,CI3,Con1,Con2,Con3	9,12,18,10,12,16,18,23,13	85,68,81,77,52,69,90,79,81	Ryr2
novel_circ_0010115	chr13	11833923	11853190	-	19267	397	ENSMUSG00000021313;	exon:11833924-11834088,exon:11851058-11851214,exon:11853116-11853190	AI1,AI3,AI4,CI2,CI3,Con2,Con3	3,8,8,3,2,13,5	139,154,150,89,137,182,167	Ryr2
novel_circ_0010121	chr13	11851057	11869216	-	18159	332	ENSMUSG00000021313;	exon:11851058-11851214,exon:11853116-11853190,exon:11869117-11869216	AI3,CI1,CI2,Con1,Con2,Con3	3,3,3,4,2,5	144,141,97,157,159,171	Ryr2
novel_circ_0010122	chr13	11851057	11879587	-	28530	213	ENSMUSG00000021313;	exon:11869117-11869216,exon:11879475-11879587	AI4,CI1,CI3,Con1,Con2,Con3	4,2,2,5,4,5	118,134,123,158,153,131	Ryr2
novel_circ_0010130	chr13	119381675	119389281	-	7606	365	ENSMUSG00000025453;ENSMUSG00000113525;	exon:119381676-119381863,exon:119386579-119386667,exon:119389194-119389281	AI1,AI3,AI4,CI1,CI2,CI3,Con1,Con2,Con3	13,10,10,15,11,16,12,3,10	103,120,122,79,71,71,129,137,121	Nnt;AC154550.1
novel_circ_0010131	chr13	119381675	119396976	-	15301	507	ENSMUSG00000025453;ENSMUSG00000113525;	exon:119381676-119381863,exon:119386579-119386667,exon:119396747-119396976	AI1,AI3,AI4,CI1,CI2,CI3,Con1,Con2,Con3	54,66,42,34,35,38,53,60,63	56,84,83,48,47,45,76,76,64	Nnt;AC154550.1
novel_circ_0010132	chr13	119381675	119404754	-	23079	480	ENSMUSG00000025453;ENSMUSG00000113525;	exon:119381676-119381863,exon:119386579-119386667,exon:119404552-119404754	AI1,AI3,AI4,CI1,CI2,CI3,Con1,Con2,Con3	46,45,61,22,26,30,50,59,40	37,38,39,39,27,24,33,37,28	Nnt;AC154550.1
novel_circ_0010134	chr13	119386578	119396976	-	10398	319	ENSMUSG00000113525;ENSMUSG00000025453;	exon:119386579-119386667,exon:119396747-119396976	AI1,AI4,CI1,CI3,Con1,Con2,Con3	3,2,3,2,3,3,2	109,132,90,79,136,136,113	AC154550.1;Nnt
novel_circ_0010136	chr13	119389193	119404754	-	15561	318	ENSMUSG00000113525;ENSMUSG00000025453;	exon:119389194-119389281,exon:119396747-119396976	AI3,CI1,CI2,CI3,Con1,Con2,Con3	4,4,4,2,4,3,3	96,68,69,89,124,126,105	AC154550.1;Nnt
novel_circ_0010141	chr13	119430159	119440871	+	10712	469	ENSMUSG00000025451;	exon:119430160-119430329,exon:119437969-119438154,exon:119440759-119440871	AI1,AI3,AI4,CI1,CI2,CI3,Con1,Con2,Con3	59,31,67,37,35,51,72,44,41	31,23,32,12,22,27,18,8,14	Paip1
novel_circ_0010143	chr13	119447714	119450010	+	2296	233	ENSMUSG00000025451;	exon:119447715-119447840,exon:119449904-119450010	AI1,AI3,AI4,CI2,CI3,Con1,Con2,Con3	14,15,5,5,3,9,12,9	19,17,26,12,22,29,24,20	Paip1
novel_circ_0010146	chr13	119472138	119481030	+	8892	102	ENSMUSG00000062822;	exon:119472139-119472240	AI3,CI2,CI3,Con1,Con2,Con3	5,2,4,2,3,3	3,7,6,2,4,4	4833420G17Rik
novel_circ_0010149	chr13	119775766	119790287	-	14521	362	ENSMUSG00000094870;	exon:119775767-119775989,exon:119790149-119790287	AI1,AI3,AI4,CI1,CI2,CI3,Con1,Con2,Con3	5,6,3,9,7,6,9,9,3	14,19,18,9,13,4,15,16,11	Zfp131
novel_circ_0010150	chr13	119782771	119790287	-	7516	386	ENSMUSG00000094870;	exon:119782772-119782916,exon:119788860-119788961,exon:119790149-119790287	AI1,AI4,CI1,CI2,CI3,Con1,Con3	2,4,3,3,2,3,3	24,24,16,19,13,26,26	Zfp131
novel_circ_0010154	chr13	12204742	12250691	-	45949	442	ENSMUSG00000021311;	exon:12204743-12204863,exon:12205290-12205357,exon:12247893-12247985,exon:12249845-12249914,exon:12250602-12250691	AI1,AI3,AI4,CI1,CI2,CI3,Con1,Con2,Con3	3,5,5,3,3,3,8,4,7	16,14,19,13,7,19,12,12,11	Mtr
novel_circ_0010155	chr13	12212387	12216899	-	4512	90	ENSMUSG00000021311;	exon:12216810-12216899	CI1,CI2,CI3,Con1,Con2,Con3	3,2,2,4,5,3	27,9,17,14,23,24	Mtr
novel_circ_0010174	chr13	12447146	12459316	-	12170	398	ENSMUSG00000057554;	exon:12447147-12447312,exon:12456344-12456432,exon:12459174-12459316	AI1,AI3,AI4,CI1,CI3,Con1,Con2	4,4,5,2,4,2,3	17,14,14,8,14,9,10	Lgals8
novel_circ_0010177	chr13	12454734	12459316	-	4582	443	ENSMUSG00000057554;	exon:12454735-12454945,exon:12456344-12456432,exon:12459174-12459316	AI1,AI3,AI4,CI1,CI2,CI3,Con1,Con2,Con3	18,12,20,24,9,18,16,19,18	24,30,33,24,19,35,21,23,23	Lgals8
novel_circ_0010178	chr13	12574819	12583610	+	8791	246	ENSMUSG00000057069;	exon:12574820-12574939,exon:12579176-12579259,exon:12580374-12580415	AI3,AI4,CI1,CI2,CI3	2,3,7,2,5	8,14,8,4,14	Ero1lb
novel_circ_0010180	chr13	12599860	12604461	+	4601	227	ENSMUSG00000057069;	exon:12599861-12599953,exon:12604328-12604461	AI1,AI3,AI4,CI1,CI3,Con1,Con2,Con3	6,4,2,6,6,10,9,3	17,4,9,11,6,14,11,7	Ero1lb
novel_circ_0010184	chr13	13640033	13644131	+	4098	229	ENSMUSG00000019726;	exon:13640034-13640195,exon:13644065-13644131	AI1,AI3,AI4,CI1,CI2,CI3,Con1,Con2,Con3	6,14,8,8,4,6,4,6,3	20,23,19,20,11,22,19,15,22	Lyst
novel_circ_0010187	chr13	13640033	13673454	+	33421	162	ENSMUSG00000019726;	exon:13640034-13640195	AI3,AI4,CI3,Con1,Con2,Con3	5,9,3,5,4,6	49,38,25,29,27,34	Lyst
novel_circ_0010190	chr13	13648539	13656994	+	8455	161	ENSMUSG00000019726;	exon:13656834-13656994	AI1,AI3,CI1,CI2,CI3,Con1,Con2,Con3	5,3,4,3,3,3,3,4	42,41,36,20,40,35,50,34	Lyst
novel_circ_0010203	chr13	13687618	13712860	+	25242	401	ENSMUSG00000019726;	exon:13687619-13687810,exon:13711618-13711673,exon:13712708-13712860	AI3,AI4,CI1,CI2,CI3,Con1,Con2,Con3	2,7,4,2,4,3,2,5	25,23,23,16,15,15,29,18	Lyst
novel_circ_0010207	chr13	13706501	13712860	+	6359	525	ENSMUSG00000019726;	exon:13706502-13706678,exon:13707619-13707695,exon:13710724-13710785,exon:13711618-13711673,exon:13712708-13712860	AI1,AI3,AI4,CI1,CI2,CI3,Con1,Con2,Con3	15,9,8,3,5,6,7,8,6	24,27,25,21,14,17,17,33,18	Lyst
novel_circ_0010211	chr13	13725813	13730481	+	4668	157	ENSMUSG00000019726;	exon:13730325-13730481	AI1,AI4,CI1,CI2,Con1,Con2,Con3	18,13,2,6,6,11,9	23,30,20,12,19,37,15	Lyst
novel_circ_0010216	chr13	13803598	13826894	+	23296	214	ENSMUSG00000021303;	exon:13803599-13803702,exon:13806061-13806170	AI1,AI3,CI2,CI3,Con1,Con2,Con3	7,3,6,3,6,2,3	27,14,34,14,26,22,32	Gng4
novel_circ_0010217	chr13	13803598	13828313	+	24715	224	n/a	intergenic_region:13803599-13803702,intergenic_region:13828194-13828313	AI1,AI4,CI1,CI2,CI3	2,4,6,4,2	16,19,24,24,14
novel_circ_0010223	chr13	13980600	13991552	+	10952	359	ENSMUSG00000039242;	exon:13980601-13980696,exon:13990789-13990867,exon:13991369-13991552	AI1,AI3,AI4,CI1,CI2,CI3,Con1,Con2,Con3	4,7,8,11,7,5,9,4,5	23,9,13,10,7,13,13,17,17	B3galnt2
novel_circ_0010225	chr13	13987352	13991552	+	4200	374	ENSMUSG00000039242;	exon:13987353-13987463,exon:13990789-13990867,exon:13991369-13991552	AI1,AI3,AI4,CI1,CI2,CI3,Con1,Con2,Con3	20,12,23,20,16,14,14,18,14	20,9,17,13,12,19,13,11,15	B3galnt2
novel_circ_0010231	chr13	14014642	14019887	-	5245	367	ENSMUSG00000039233;	exon:14014643-14014823,exon:14019702-14019887	AI1,AI3,AI4,CI1,CI2,CI3,Con1,Con2,Con3	3,11,6,9,6,4,8,8,4	13,14,33,21,12,32,27,18,28	Tbce
novel_circ_0010238	chr13	14052277	14055220	-	2943	116	ENSMUSG00000021302;	exon:14052278-14052393	AI1,AI4,Con1,Con2,Con3	4,4,2,4,3	15,15,23,17,13	Ggps1
novel_circ_0010240	chr13	14120140	14132515	+	12375	348	ENSMUSG00000039219;	exon:14120141-14120251,exon:14126451-14126516,exon:14129175-14129265,exon:14132436-14132515	AI1,AI3,AI4,CI2,CI3,Con1,Con2,Con3	3,3,6,3,6,5,2,2	14,14,19,11,16,8,24,17	Arid4b
novel_circ_0010241	chr13	14120140	14136259	+	16119	374	ENSMUSG00000039219;	exon:14120141-14120251,exon:14129175-14129265,exon:14132436-14132515,exon:14136168-14136259	AI1,AI3,AI4,CI2,CI3,Con1	3,8,2,3,3,3	11,12,14,9,7,9	Arid4b
novel_circ_0010243	chr13	14126450	14136259	+	9809	329	ENSMUSG00000039219;	exon:14126451-14126516,exon:14129175-14129265,exon:14132436-14132515,exon:14136168-14136259	AI1,AI3,CI1,CI2,CI3,Con1,Con2,Con3	7,4,9,5,12,2,11,6	7,18,20,9,8,8,12,25	Arid4b
novel_circ_0010245	chr13	14132435	14145366	+	12931	391	ENSMUSG00000039219;	exon:14132436-14132515,exon:14136168-14136259,exon:14142980-14143118,exon:14145287-14145366	AI1,AI3,AI4,CI1,CI2,CI3,Con2,Con3	7,3,10,4,4,2,5,10	24,36,23,24,18,18,24,34	Arid4b
novel_circ_0010247	chr13	14136167	14153492	+	17325	388	ENSMUSG00000039219;	exon:14136168-14136259,exon:14142980-14143118,exon:14145287-14145366,exon:14153416-14153492	AI1,AI3,AI4,CI1,CI2,CI3,Con1,Con2,Con3	3,7,3,2,6,2,7,2,8	9,12,10,23,12,14,13,16,32	Arid4b
novel_circ_0010248	chr13	14142979	14153492	+	10513	296	ENSMUSG00000039219;	exon:14142980-14143118,exon:14145287-14145366,exon:14153416-14153492	AI1,AI3,AI4,CI1,CI2,CI3,Con1,Con2,Con3	29,30,18,16,15,21,21,40,34	9,15,8,18,9,7,11,8,28	Arid4b
novel_circ_0010254	chr13	14181219	14184505	+	3286	284	ENSMUSG00000039219;	exon:14181220-14181304,exon:14184307-14184505	AI3,AI4,CI1,CI3,Con1,Con2,Con3	5,3,8,2,2,6,5	17,14,16,14,11,18,25	Arid4b
novel_circ_0010255	chr13	14181219	14188031	+	6812	85	ENSMUSG00000039219;	exon:14181220-14181304	AI3,AI4,CI2,Con1,Con2,Con3	2,3,4,3,2,3	13,20,9,16,11,12	Arid4b
novel_circ_0010256	chr13	14181219	14193581	+	12362	294	ENSMUSG00000039219;	exon:14181220-14181304,exon:14193373-14193581	AI1,AI3,AI4,CI1,CI2,CI3,Con2	6,5,4,3,3,3,5	6,9,20,9,4,8,9	Arid4b
novel_circ_0010258	chr13	14191142	14193581	+	2439	330	ENSMUSG00000039219;	exon:14191143-14191256,exon:14193366-14193581	AI1,AI3,AI4,CI1,CI2,CI3,Con1,Con2,Con3	12,15,12,6,13,9,10,7,8	17,17,16,12,8,9,17,11,13	Arid4b
novel_circ_0010264	chr13	14236890	14311790	-	74900	368	ENSMUSG00000021301;	exon:14236891-14237005,exon:14306783-14306933,exon:14311689-14311790	AI1,AI3,AI4,CI1,CI2,CI3,Con1,Con2,Con3	8,8,12,6,11,14,5,13,12	31,25,27,21,27,34,18,46,44	Hecw1
novel_circ_0010265	chr13	14245728	14248442	-	2714	376	ENSMUSG00000021301;	exon:14245729-14245875,exon:14247559-14247688,exon:14248344-14248442	AI1,AI3,AI4,CI1,CI2,CI3,Con1,Con2,Con3	24,18,7,9,14,22,13,16,13	29,32,27,31,27,28,24,37,35	Hecw1
novel_circ_0010268	chr13	14264064	14266078	-	2014	388	ENSMUSG00000021301;	exon:14264065-14264217,exon:14265113-14265226,exon:14265958-14266078	AI1,AI3,AI4,CI1,CI2,CI3,Con1,Con2	28,21,25,34,22,26,18,40	44,42,47,33,47,39,36,43	Hecw1
novel_circ_0010273	chr13	14264064	14311790	-	47726	520	ENSMUSG00000021301;	exon:14264065-14264217,exon:14265113-14265226,exon:14306783-14306933,exon:14311689-14311790	AI1,AI3,AI4,CI1,CI2,CI3,Con1,Con2,Con3	8,11,8,12,10,11,13,20,8	26,18,17,20,29,22,19,40,32	Hecw1
novel_circ_0010276	chr13	14270958	14311790	-	40832	212	ENSMUSG00000021301;	exon:14270959-14271068,exon:14311689-14311790	AI1,AI3,AI4,CI1,CI3,Con1,Con2,Con3	5,6,2,6,6,9,2,4	39,39,44,25,35,35,55,47	Hecw1
novel_circ_0010278	chr13	14278277	14285682	-	7405	338	ENSMUSG00000021301;	exon:14278278-14278374,exon:14280416-14280521,exon:14285548-14285682	AI1,AI3,AI4,CI1,CI2,CI3,Con1,Con2,Con3	24,25,25,15,7,28,14,26,22	236,269,279,236,194,242,218,317,287	Hecw1
novel_circ_0010280	chr13	14278277	14300447	-	22170	646	ENSMUSG00000021301;	exon:14278278-14278374,exon:14280416-14280521,exon:14285548-14285682,exon:14297270-14297455,exon:14300326-14300447	AI1,AI3,AI4,CI1,CI2,CI3,Con1,Con2,Con3	13,18,19,3,8,9,13,17,7	107,136,130,117,80,116,93,157,105	Hecw1
novel_circ_0010281	chr13	14278277	14311790	-	33513	909	ENSMUSG00000021301;	exon:14278278-14278374,exon:14280416-14280521,exon:14285548-14285682,exon:14300326-14300447,exon:14305976-14306118,exon:14306783-14306933,exon:14311636-14311790	AI1,AI3,AI4,CI1,CI2,CI3,Con1,Con2,Con3	41,51,57,36,51,43,53,64,71	40,34,47,33,36,53,31,68,41	Hecw1
novel_circ_0010284	chr13	14285547	14300447	-	14900	443	ENSMUSG00000021301;	exon:14285548-14285682,exon:14297270-14297455,exon:14300326-14300447	AI1,AI3,AI4,CI1,CI2,CI3,Con1,Con2,Con3	102,132,140,78,56,96,110,123,98	212,237,231,220,143,190,189,270,198	Hecw1
novel_circ_0010287	chr13	14297269	14300447	-	3178	308	ENSMUSG00000021301;	exon:14297270-14297455,exon:14300326-14300447	AI1,AI3,AI4,CI1,CI2,CI3,Con1,Con2,Con3	47,45,61,42,28,36,37,59,50	279,343,336,282,213,261,248,375,318	Hecw1
novel_circ_0010289	chr13	14297269	14311790	-	14521	614	ENSMUSG00000021301;	exon:14297270-14297455,exon:14300326-14300447,exon:14306783-14306933,exon:14311636-14311790	AI1,AI3,AI4,CI1,CI2,CI3,Con2,Con3	3,4,5,4,4,7,9,5	221,248,261,212,172,203,291,259	Hecw1
novel_circ_0010292	chr13	14305975	14311790	-	5815	396	ENSMUSG00000021301;	exon:14305976-14306118,exon:14306783-14306933,exon:14311689-14311790	AI1,AI3,AI4,CI1,CI2,CI3,Con1,Con2,Con3	12,17,10,5,13,4,5,9,12	80,98,76,79,60,84,69,122,93	Hecw1
novel_circ_0010297	chr13	14340744	14346095	-	5351	246	ENSMUSG00000021301;	exon:14340745-14340914,exon:14346020-14346095	AI1,AI3,AI4,CI1,CI2,CI3,Con1,Con2,Con3	5,9,4,7,5,2,4,2,2	43,25,26,26,16,34,43,48,32	Hecw1
novel_circ_0010298	chr13	14340744	14357227	-	16483	341	ENSMUSG00000021301;	exon:14340745-14340914,exon:14346020-14346095,exon:14357133-14357227	AI1,AI3,AI4,CI1,CI2,CI3,Con1,Con2,Con3	15,9,15,6,6,12,15,9,11	31,24,27,25,22,39,31,42,26	Hecw1
novel_circ_0010303	chr13	14429330	14434491	-	5161	268	ENSMUSG00000021301;	intron:14429331-14429540,intron:14434434-14434491	AI1,AI3,AI4,CI1,CI2,CI3,Con1,Con2,Con3	18,8,12,9,11,7,10,20,8	19,8,12,9,7,10,9,11,12	Hecw1
novel_circ_0010304	chr13	15477999	15548642	+	70643	408	ENSMUSG00000021318;	exon:15478000-15478164,exon:15548400-15548642	AI1,AI3,AI4,CI1,CI2,CI3,Con1,Con2,Con3	13,14,23,23,15,5,15,19,17	16,5,10,3,9,8,7,6,9	Gli3
novel_circ_0010308	chr13	15775349	15777992	-	2643	324	n/a	intergenic_region:15775350-15775572,intergenic_region:15777892-15777992	AI4,CI1,CI3,Con1,Con2,Con3	3,2,2,3,3,3	13,11,19,6,11,10
novel_circ_0010309	chr13	15775349	15796681	-	21332	177	n/a	intergenic_region:15777920-15777992,intergenic_region:15796578-15796681	AI1,AI3,AI4,CI1,CI2,CI3,Con1,Con2,Con3	10,10,17,13,7,18,8,6,5	3,5,6,5,3,8,2,6,9
novel_circ_0010311	chr13	15908685	15915767	-	7082	71	ENSMUSG00000113701;	intron:15915697-15915767	AI1,AI3,AI4,CI1,CI2,Con1,Con2,Con3	9,10,9,2,3,7,11,8	19,19,23,10,5,3,14,3	--
novel_circ_0010312	chr13	15908685	15916647	-	7962	169	ENSMUSG00000113701;	intron:15915697-15915767,intron:15916550-15916647	AI1,AI3,AI4,CI1,CI2,CI3,Con1,Con2,Con3	18,22,29,18,6,11,11,23,18	13,13,22,9,5,2,4,9,7	--
novel_circ_0010320	chr13	16002457	16003880	-	1423	448	ENSMUSG00000113701;	intron:16002458-16002851,intron:16003827-16003880	AI3,AI4,CI1,CI2,CI3,Con1,Con2,Con3	9,12,4,3,11,3,5,3	3,4,8,1,0,0,6,4	--
novel_circ_0010321	chr13	16002517	16003880	-	1363	388	ENSMUSG00000113701;	intron:16002518-16002851,intron:16003827-16003880	AI3,AI4,CI2,CI3,Con1,Con2,Con3	5,8,4,6,4,5,3	8,10,2,3,2,10,8	--
novel_circ_0010327	chr13	17644780	17672602	-	27822	333	ENSMUSG00000055137;	exon:17644781-17644901,exon:17662739-17662824,exon:17671701-17671774,exon:17672551-17672602	AI1,AI3,AI4,CI1,CI2,CI3,Con1,Con2,Con3	2,2,6,7,4,12,2,5,6	7,8,12,11,10,9,1,7,6	Sugct
novel_circ_0010335	chr13	17738916	17772957	-	34041	237	ENSMUSG00000041297;	exon:17738917-17738994,exon:17739091-17739192,exon:17750257-17750313	AI1,AI3,AI4,CI1,CI2,CI3,Con1,Con2,Con3	16,12,11,3,8,10,13,6,16	16,13,23,11,19,11,20,8,17	Cdk13
novel_circ_0010339	chr13	17750256	17772957	-	22701	247	ENSMUSG00000041297;	exon:17750257-17750313,exon:17751671-17751860	AI1,AI3,AI4,CI1,CI3,Con1,Con2,Con3	50,51,50,29,22,28,41,32	40,27,33,39,24,32,27,27	Cdk13
novel_circ_0010340	chr13	17763103	17766606	-	3503	311	ENSMUSG00000041297;	exon:17764954-17765093,exon:17766436-17766606	AI1,AI3,AI4,CI1,CI3,Con1,Con2,Con3	2,6,6,4,3,5,6,3	267,322,254,278,180,240,304,250	Cdk13
novel_circ_0010341	chr13	17763103	17772957	-	9854	311	ENSMUSG00000041297;	exon:17763104-17763274,exon:17764954-17765093	AI1,AI3,AI4,CI1,CI2,CI3,Con1,Con2,Con3	103,88,95,133,67,80,119,109,130	126,168,125,140,93,94,106,145,100	Cdk13
novel_circ_0010343	chr13	17888506	17897102	-	8596	534	ENSMUSG00000008859;	exon:17888507-17888681,exon:17893122-17893330,exon:17896953-17897102	AI1,AI3,AI4,CI3,Con1,Con2,Con3	5,2,6,3,10,7,3	25,27,20,21,22,18,18	Rala
novel_circ_0010354	chr13	18808322	18814293	+	5971	214	ENSMUSG00000041236;	intron:18811567-18811713,intron:18814227-18814293	AI1,AI3,AI4,CI1,CI2,CI3,Con1,Con2,Con3	7,4,15,4,12,6,7,2,11	51,29,42,32,27,20,19,43,30	Vps41
novel_circ_0010358	chr13	18810431	18814293	+	3862	334	ENSMUSG00000041236;	exon:18810432-18810551,exon:18811567-18811713,exon:18814227-18814293	AI1,AI3,AI4,CI1,CI2,CI3,Con1,Con2,Con3	229,198,276,230,173,209,219,239,211	96,84,94,59,55,61,64,98,71	Vps41
novel_circ_0010359	chr13	18810431	18823877	+	13446	120	ENSMUSG00000041236;	exon:18810432-18810551	AI1,AI3,AI4,CI1,Con1,Con3	4,3,4,6,2,2	84,84,98,55,76,78	Vps41
novel_circ_0010360	chr13	18810431	18830793	+	20362	521	ENSMUSG00000041236;	exon:18810432-18810551,exon:18811567-18811713,exon:18814227-18814293,exon:18827604-18827733,exon:18830737-18830793	AI1,AI3,AI4,CI1,CI3,Con2,Con3	4,4,4,3,3,6,8	75,76,73,47,60,74,59	Vps41
novel_circ_0010365	chr13	18823779	18830793	+	7014	285	ENSMUSG00000041236;	exon:18823780-18823877,exon:18827604-18827733,exon:18830737-18830793	AI1,AI3,AI4,CI1,CI2,CI3,Con1,Con2,Con3	6,9,3,9,4,10,12,5,9	67,48,51,42,35,39,37,42,44	Vps41
novel_circ_0010377	chr13	19113102	19125148	+	12046	354	ENSMUSG00000021314;	exon:19113103-19113219,exon:19116237-19116260,exon:19120596-19120628,exon:19121275-19121331,exon:19125026-19125148	AI3,AI4,CI3,Con1,Con2,Con3	2,8,2,3,7,3	84,97,69,92,91,86	Amph
novel_circ_0010381	chr13	19367743	19376661	-	8918	214	ENSMUSG00000003062;	exon:19367744-19367839,exon:19370250-19370367	AI4,CI1,CI3,Con1,Con2,Con3	6,5,6,2,8,5	8,10,11,9,10,9	Stard3nl
novel_circ_0010385	chr13	19584028	19594655	-	10627	735	n/a	intergenic_region:19584029-19584160,intergenic_region:19592955-19593348,intergenic_region:19594447-19594655	AI1,AI3,AI4,CI1,CI2,CI3,Con1,Con2,Con3	66,77,118,109,73,85,126,111,103	15,18,31,19,16,25,26,34,32
novel_circ_0010387	chr13	19584028	19609629	-	25601	262	n/a	intergenic_region:19584029-19584160,intergenic_region:19609500-19609629	AI1,AI3,AI4,CI1,CI2,CI3,Con1,Con2,Con3	8,6,8,5,7,6,9,7,16	4,2,2,4,1,0,4,3,4
novel_circ_0010388	chr13	19584082	19594655	-	10573	287	n/a	intergenic_region:19584083-19584160,intergenic_region:19594447-19594655	Con1,Con2,Con3	4,3,3	57,71,62
novel_circ_0010390	chr13	20185353	20209211	+	23858	265	ENSMUSG00000041112;	exon:20185354-20185504,exon:20208134-20208174,exon:20209139-20209211	AI1,AI3,AI4,CI1,CI2,CI3,Con1,Con2,Con3	2,8,4,2,3,3,5,6,3	39,28,32,22,12,24,35,22,20	Elmo1
novel_circ_0010398	chr13	20274519	20290493	+	15974	637	ENSMUSG00000041112;	exon:20274520-20274619,exon:20280812-20280963,exon:20282912-20282990,exon:20286720-20286770,exon:20287891-20288013,exon:20290362-20290493	AI1,AI3,AI4,CI1,CI2,CI3,Con1,Con2,Con3	87,48,87,57,64,37,94,83,67	25,17,27,22,19,26,31,27,34	Elmo1
novel_circ_0010401	chr13	20280811	20290493	+	9682	486	ENSMUSG00000041112;	exon:20280812-20280963,exon:20282912-20282990,exon:20287891-20288013,exon:20290362-20290493	AI1,AI3,AI4,CI1,CI2,CI3,Con1,Con2	6,9,3,3,3,4,2,5	55,38,70,48,49,41,65,51	Elmo1
novel_circ_0010406	chr13	20564423	20572457	+	8034	277	ENSMUSG00000041112;	exon:20564424-20564587,exon:20572345-20572457	AI1,AI3,AI4,CI1,CI2,CI3,Con1,Con2,Con3	7,5,4,4,3,2,3,9,5	70,46,94,66,59,91,74,65,94	Elmo1
novel_circ_0010407	chr13	20564423	20582326	+	17903	385	ENSMUSG00000041112;	exon:20564424-20564587,exon:20572345-20572457,exon:20582219-20582326	AI1,AI3,AI4,CI1,CI2,CI3,Con1,Con2,Con3	12,9,20,8,15,9,10,7,7	68,31,65,60,50,64,52,55,82	Elmo1
novel_circ_0010408	chr13	20564423	20589726	+	25303	468	ENSMUSG00000041112;	exon:20564424-20564587,exon:20572345-20572457,exon:20582219-20582326,exon:20589644-20589726	AI1,AI3,AI4,CI1,CI2,CI3,Con1,Con2,Con3	3,12,9,5,5,5,6,9,8	55,37,60,50,51,65,43,49,75	Elmo1
novel_circ_0010420	chr13	24036184	24036608	-	424	424	ENSMUSG00000021338;	exon:24036185-24036608	AI1,AI4,CI1,CI3,Con1,Con2,Con3	3,7,4,8,6,4,4	35,42,44,50,35,33,33	Carmil1
novel_circ_0010421	chr13	24036184	24045082	-	8898	264	ENSMUSG00000021338;	exon:24044174-24044370,exon:24045016-24045082	AI1,AI3,AI4,CI1,CI2,CI3,Con1,Con2,Con3	9,9,9,7,4,8,4,6,6	26,23,34,33,30,29,18,17,13	Carmil1
novel_circ_0010422	chr13	24036184	24094570	-	58386	173	ENSMUSG00000021338;	exon:24094398-24094570	AI3,AI4,CI1,CI2,CI3,Con3	4,5,3,2,2,3	22,30,27,20,26,17	Carmil1
novel_circ_0010428	chr13	24064576	24094570	-	29994	173	ENSMUSG00000021338;	exon:24094398-24094570	AI1,AI3,AI4,CI1,CI2,CI3,Con1,Con2,Con3	7,11,8,4,5,17,7,4,5	25,32,41,34,27,22,25,23,21	Carmil1
novel_circ_0010429	chr13	24088977	24094570	-	5593	336	ENSMUSG00000021338;	exon:24088978-24089071,exon:24092506-24092574,exon:24094398-24094570	AI3,AI4,CI1,CI2,Con1,Con2,Con3	3,3,7,5,5,7,4	31,49,26,36,48,54,27	Carmil1
novel_circ_0010435	chr13	24121838	24141731	-	19893	271	ENSMUSG00000021338;	exon:24121839-24121925,exon:24137137-24137231,exon:24139289-24139377	AI1,AI3,AI4,CI1,CI2,CI3,Con2	3,5,4,6,7,3,4	29,32,33,17,29,21,23	Carmil1
novel_circ_0010436	chr13	24137136	24141731	-	4595	171	ENSMUSG00000021338;	exon:24137137-24137231,exon:24141656-24141731	AI1,AI3,AI4,CI1,CI2,Con3	2,2,5,2,7,2	24,23,35,16,28,15	Carmil1
novel_circ_0010441	chr13	24154677	24155487	-	810	243	ENSMUSG00000021338;	exon:24154678-24154751,exon:24154984-24155054,exon:24155390-24155487	AI1,AI3,CI1,CI2,Con1,Con2,Con3	8,8,10,2,6,2,7	37,33,30,38,19,33,26	Carmil1
novel_circ_0010442	chr13	24154677	24164922	-	10245	365	ENSMUSG00000021338;	exon:24154678-24154751,exon:24154984-24155054,exon:24155390-24155487,exon:24164801-24164922	AI1,AI3,AI4,CI1,CI2,CI3,Con1,Con2,Con3	9,16,18,6,6,12,13,12,6	38,44,51,25,40,40,32,31,26	Carmil1
novel_circ_0010445	chr13	24164800	24173675	-	8875	182	ENSMUSG00000021338;	exon:24164801-24164922,exon:24173616-24173675	AI1,AI3,AI4,CI1,CI2,CI3,Con1,Con2,Con3	9,2,8,4,3,5,4,8,13	33,49,36,28,28,35,27,20,29	Carmil1
novel_circ_0010446	chr13	24164800	24178257	-	13457	325	ENSMUSG00000021338;	exon:24164801-24164922,exon:24171786-24171877,exon:24173616-24173675,exon:24178207-24178257	AI1,AI3,AI4,CI1,CI2,CI3,Con1,Con2,Con3	12,9,20,21,12,16,14,15,31	29,48,35,26,25,35,25,17,23	Carmil1
novel_circ_0010450	chr13	24673031	24677873	+	4842	307	ENSMUSG00000036006;	exon:24673032-24673110,exon:24674647-24674670,exon:24675775-24675828,exon:24677724-24677873	AI1,AI3,AI4,CI1,CI2,CI3,Con1,Con2,Con3	2,5,7,4,4,2,5,5,4	40,31,33,37,19,27,27,32,32	Ripor2
novel_circ_0010453	chr13	24673031	24695702	+	22671	287	ENSMUSG00000036006;	exon:24673032-24673110,exon:24674647-24674670,exon:24675775-24675828,exon:24695573-24695702	AI4,CI1,CI2,Con1,Con2,Con3	4,2,3,3,5,2	21,23,22,20,27,34	Ripor2
novel_circ_0010455	chr13	24677723	24694265	+	16542	275	ENSMUSG00000036006;	exon:24693766-24693891,exon:24694117-24694265	AI1,AI3,AI4,CI2,Con2	3,3,5,2,4	32,29,37,31,37	Ripor2
novel_circ_0010458	chr13	24721630	24725036	+	3406	378	ENSMUSG00000036006;	exon:24721631-24721833,exon:24723709-24723792,exon:24724946-24725036	AI4,CI2,CI3,Con1,Con2,Con3	11,2,2,2,6,2	5,7,4,4,8,18	Ripor2
novel_circ_0010461	chr13	24836015	24840558	+	4543	342	ENSMUSG00000035958;	exon:24836016-24836186,exon:24840388-24840558	AI3,AI4,CI1,CI2,CI3,Con1,Con2,Con3	7,8,4,2,5,11,12,15	5,7,4,6,10,8,10,9	Tdp2
novel_circ_0010464	chr13	24877934	24882679	+	4745	421	ENSMUSG00000006711;	exon:24877935-24878067,exon:24879596-24879744,exon:24882541-24882679	AI1,AI3,AI4,CI1,CI2,CI3,Con1,Con3	2,9,2,4,6,4,2,3	24,13,11,15,9,25,19,24	D130043K22Rik
novel_circ_0010470	chr13	24919678	24926148	-	6470	473	ENSMUSG00000035936;	exon:24919679-24919863,exon:24923967-24924083,exon:24925978-24926148	AI1,AI3,AI4,CI1,CI2,CI3,Con1,Con2,Con3	4,3,3,4,5,4,3,3,4	24,22,26,25,15,20,23,41,23	Aldh5a1
novel_circ_0010478	chr13	25102332	25119406	+	17074	571	ENSMUSG00000035910;	exon:25102333-25102409,exon:25102521-25102652,exon:25107591-25107737,exon:25110067-25110121,exon:25119247-25119406	AI1,AI3,AI4,CI1,CI2,CI3,Con1,Con2,Con3	52,44,59,36,34,35,20,34,31	7,3,2,3,3,1,5,3,2	Dcdc2a
novel_circ_0010486	chr13	28668369	28669994	-	1625	548	ENSMUSG00000085936;	exon:28668370-28668704,exon:28669782-28669994	AI4,CI1,CI2,CI3,Con1,Con2	13,4,2,3,2,2	5,2,2,0,3,0	--
novel_circ_0010492	chr13	29517412	29552395	-	34983	313	ENSMUSG00000006191;	exon:29517413-29517558,exon:29552229-29552395	AI1,AI3,AI4,CI1,CI2,CI3,Con1,Con2,Con3	21,21,12,7,16,17,19,22,22	33,29,41,27,22,31,34,45,19	Cdkal1
novel_circ_0010498	chr13	29691598	29717817	-	26219	267	ENSMUSG00000006191;	exon:29691599-29691719,exon:29709095-29709143,exon:29717721-29717817	AI1,AI3,AI4,CI1,CI2,CI3,Con1,Con2,Con3	19,18,6,15,16,13,21,27,24	60,53,64,40,41,56,65,68,58	Cdkal1
novel_circ_0010506	chr13	29838514	29854941	-	16427	402	ENSMUSG00000006191;	exon:29838515-29838702,exon:29849939-29850108,exon:29854898-29854941	AI3,AI4,CI1,CI2,CI3,Con2,Con3	2,3,6,4,3,4,3	16,9,18,9,5,15,9	Cdkal1
novel_circ_0010507	chr13	29846227	29850108	-	3881	283	ENSMUSG00000006191;	exon:29846228-29846340,exon:29849939-29850108	AI1,AI3,AI4,CI1,CI2,CI3,Con1,Con2,Con3	9,13,5,4,4,5,4,2,4	53,54,57,39,30,42,50,57,52	Cdkal1
novel_circ_0010508	chr13	29846227	29854941	-	8714	327	ENSMUSG00000006191;	exon:29846228-29846340,exon:29849939-29850108,exon:29854898-29854941	AI1,AI3,AI4,CI1,CI2,CI3,Con1,Con2,Con3	14,17,21,16,5,17,15,22,13	39,46,46,34,23,36,41,50,40	Cdkal1
novel_circ_0010509	chr13	29849938	29854941	-	5003	329	ENSMUSG00000006191;	exon:29849939-29850108,exon:29851584-29851698,exon:29854898-29854941	AI1,AI3,AI4,CI1,CI3,Con1,Con2,Con3	11,11,8,7,4,11,17,10	45,37,28,36,29,29,36,37	Cdkal1
novel_circ_0010510	chr13	29909172	29920225	-	11053	112	ENSMUSG00000016477;	exon:29920114-29920225	AI1,AI3,CI1,CI2,CI3,Con2,Con3	7,7,2,3,9,4,5	6,6,2,4,8,7,6	E2f3
novel_circ_0010513	chr13	30194535	30202420	+	7885	320	ENSMUSG00000038732;	exon:30194536-30194681,exon:30195710-30195787,exon:30202325-30202420	AI1,AI3,AI4,CI1,CI2,CI3,Con1,Con2,Con3	7,6,10,11,10,4,14,7,11	7,1,3,1,0,1,1,2,2	Mboat1
novel_circ_0010522	chr13	30856653	30868038	-	11385	326	ENSMUSG00000021357;	exon:30856654-30856795,exon:30864831-30864947,exon:30867972-30868038	AI1,AI3,AI4,CI1,CI2,CI3,Con1,Con2,Con3	29,16,27,11,23,25,22,34,25	59,50,45,34,31,36,53,66,54	Exoc2
novel_circ_0010524	chr13	30856653	30886314	-	29661	385	ENSMUSG00000021357;	exon:30856654-30856795,exon:30864831-30864947,exon:30886189-30886314	AI1,AI3,AI4,CI1,CI2,CI3,Con1,Con2,Con3	4,7,11,8,8,7,6,12,5	17,26,29,17,20,13,30,25,21	Exoc2
novel_circ_0010525	chr13	30856653	30900903	-	44250	326	ENSMUSG00000021357;	exon:30856654-30856795,exon:30864831-30864947,exon:30867972-30868038	AI1,AI3,AI4,CI1,CI2,CI3,Con2,Con3	5,4,4,2,4,2,2,6	37,27,40,37,37,25,29,39	Exoc2
novel_circ_0010528	chr13	30864830	30886314	-	21484	310	ENSMUSG00000021357;	exon:30864831-30864947,exon:30867972-30868038,exon:30886189-30886314	AI1,AI3,AI4,CI1,CI2,CI3,Con1,Con2,Con3	7,15,11,9,9,14,6,13,7	28,43,53,39,32,32,48,50,29	Exoc2
novel_circ_0010530	chr13	30871118	30886314	-	15196	391	ENSMUSG00000021357;	exon:30871119-30871180,exon:30871842-30871901,exon:30872289-30872369,exon:30875259-30875320,exon:30886189-30886314	AI1,AI3,AI4,CI2,Con1,Con2,Con3	4,6,9,2,7,4,6	54,58,58,36,45,76,49	Exoc2
novel_circ_0010536	chr13	30925722	30940770	-	15048	577	ENSMUSG00000021357;	exon:30925723-30925847,exon:30927308-30927421,exon:30938116-30938292,exon:30940610-30940770	AI1,AI3,AI4,CI1,CI2,CI3,Con1,Con2,Con3	15,9,18,10,6,10,11,14,9	20,19,15,14,7,8,16,16,17	Exoc2
novel_circ_0010541	chr13	32100356	32128099	-	27743	128	ENSMUSG00000038372;	exon:32100357-32100484	AI1,AI3,AI4,CI1,CI2,CI3,Con1,Con2,Con3	17,17,34,10,9,12,21,19,16	8,10,16,8,12,12,13,19,13	Gmds
novel_circ_0010547	chr13	32225134	32234397	-	9263	243	ENSMUSG00000038372;	exon:32225135-32225244,exon:32227215-32227302,exon:32234353-32234397	AI1,AI3,AI4,CI1,CI2,CI3,Con1,Con2,Con3	28,28,14,7,8,17,18,18,20	43,40,29,27,34,23,35,39,40	Gmds
novel_circ_0010553	chr13	34009600	34017146	+	7546	150	ENSMUSG00000021408;	exon:34016997-34017146	AI1,AI3,AI4,CI1,Con1	4,3,2,4,2	2,2,8,5,1	Ripk1
novel_circ_0010556	chr13	34188353	34192279	-	3926	308	ENSMUSG00000038267;	intron:34188354-34188537,intron:34192156-34192279	AI1,AI3,AI4,CI1,CI2,Con1,Con2,Con3	4,8,4,2,4,6,11,12	16,11,15,19,16,29,16,27	Slc22a23
novel_circ_0010559	chr13	34221902	34299151	-	77249	324	ENSMUSG00000038267;	exon:34221903-34222071,exon:34298997-34299151	AI1,AI3,AI4,CI1,CI2,CI3,Con1,Con2,Con3	10,3,11,4,3,15,2,3,5	37,25,29,26,34,26,23,36,41	Slc22a23
novel_circ_0010561	chr13	34298996	34305261	-	6265	393	ENSMUSG00000038267;	exon:34298997-34299151,exon:34301280-34301413,exon:34305158-34305261	AI1,AI3,AI4,CI1,CI2,CI3,Con1,Con2,Con3	7,10,6,4,2,3,5,6,8	31,28,21,23,19,16,20,30,27	Slc22a23
novel_circ_0010563	chr13	34892089	34896120	+	4031	319	ENSMUSG00000021413;	exon:34892090-34892163,exon:34893761-34893851,exon:34895967-34896120	AI1,AI3,AI4,CI1,CI3,Con1,Con2,Con3	5,6,7,10,7,4,7,5	10,8,10,9,3,14,5,9	Prpf4b
novel_circ_0010569	chr13	3548862	3562037	+	13175	280	ENSMUSG00000021218;	exon:3548863-3548970,exon:3561866-3562037	AI1,AI3,AI4,CI2	6,5,3,2	40,42,51,23	Gdi2
novel_circ_0010571	chr13	3550988	3557057	+	6069	566	ENSMUSG00000021218;	exon:3550989-3551088,exon:3554412-3554546,exon:3556314-3556512,exon:3556926-3557057	AI1,AI3,AI4,CI1,CI2,CI3,Con1,Con2,Con3	23,27,41,14,20,20,22,32,20	33,49,36,41,23,31,30,29,27	Gdi2
novel_circ_0010574	chr13	3556313	3557057	+	744	331	ENSMUSG00000021218;	exon:3556314-3556512,exon:3556926-3557057	AI1,AI3,AI4,CI1,CI2,CI3,Con1,Con2,Con3	143,132,112,143,101,125,160,173,120	29,34,45,27,21,24,27,33,31	Gdi2
novel_circ_0010575	chr13	35790100	35816575	+	26475	742	ENSMUSG00000059288;	exon:35790101-35790175,exon:35815909-35816575	AI1,AI3,AI4,CI1,CI2,CI3,Con1,Con2,Con3	190,224,285,204,148,199,186,225,263	51,45,73,67,51,59,49,72,86	Cdyl
novel_circ_0010576	chr13	35815908	35816575	+	667	667	ENSMUSG00000059288;	exon:35815909-35816575	AI1,AI3,AI4,CI1,CI2,CI3,Con1,Con2,Con3	1610,1617,1927,1767,1258,1671,1841,2120,1766	168,138,203,158,125,164,156,176,214	Cdyl
novel_circ_0010582	chr13	35856662	35858248	+	1586	430	ENSMUSG00000059288;	exon:35856663-35856919,exon:35858076-35858248	AI1,AI4,CI1,CI2,CI3,Con1,Con2,Con3	4,10,6,2,4,9,3,9	7,8,5,9,8,4,11,8	Cdyl
novel_circ_0010584	chr13	3595496	3600334	-	4838	205	ENSMUSG00000033799;	exon:3595497-3595600,exon:3596777-3596877	AI1,CI2,Con1,Con2,Con3	2,2,2,2,2	10,9,5,2,5	Fam208b
novel_circ_0010589	chr13	36204508	36207746	+	3238	120	ENSMUSG00000021420;	intron:36207627-36207746	AI1,AI3,AI4,Con1,Con2,Con3	4,3,2,7,4,2	35,38,54,55,60,47	Fars2
novel_circ_0010590	chr13	36204508	36232281	+	27773	280	ENSMUSG00000021420;	exon:36207627-36207746,exon:36232122-36232281	AI1,AI3,AI4,CI1,CI3,Con1,Con2	4,4,4,5,5,5,4	101,92,94,89,91,114,122	Fars2
novel_circ_0010591	chr13	36204508	36246494	+	41986	292	ENSMUSG00000021420;	exon:36232122-36232281,exon:36246363-36246494	AI1,AI3,AI4,CI1,CI2,CI3,Con1,Con2,Con3	9,12,6,8,7,5,5,9,6	39,52,29,29,23,24,38,46,37	Fars2
novel_circ_0010594	chr13	36207626	36246494	+	38868	412	ENSMUSG00000021420;	intron:36207627-36207746,intron:36232122-36232281,intron:36246363-36246494	AI1,AI3,AI4,CI1,CI2,CI3,Con1,Con2,Con3	38,41,61,46,50,34,91,58,56	29,39,24,23,16,22,30,26,27	Fars2
novel_circ_0010597	chr13	36232121	36246494	+	14373	292	ENSMUSG00000021420;	exon:36232122-36232281,exon:36246363-36246494	AI1,AI3,AI4,CI1,CI2,CI3,Con1,Con2,Con3	117,138,99,99,84,97,127,128,129	64,65,79,69,44,56,82,75,61	Fars2
novel_circ_0010604	chr13	36341936	36410230	+	68294	313	ENSMUSG00000021420;	exon:36341937-36342097,exon:36410079-36410230	AI1,AI3,AI4,CI1,CI2,CI3,Con1,Con2,Con3	7,8,6,6,7,5,8,8,5	25,31,21,32,20,24,26,40,27	Fars2
novel_circ_0010608	chr13	3642064	3650378	+	8314	387	ENSMUSG00000033781;	exon:3642065-3642252,exon:3650180-3650378	AI1,AI3,AI4,CI2,CI3,Con1,Con2,Con3	8,5,12,4,6,5,8,3	44,40,43,22,52,25,34,39	Asb13
novel_circ_0010612	chr13	37888870	37899787	+	10917	463	ENSMUSG00000039087;	exon:37888871-37888972,exon:37892552-37892658,exon:37898412-37898501,exon:37899624-37899787	AI1,AI3,AI4,CI1,CI2,CI3,Con1,Con2,Con3	15,27,37,25,21,30,17,22,21	12,8,9,11,5,1,5,6,10	Rreb1
novel_circ_0010617	chr13	38007939	38019313	-	11374	216	ENSMUSG00000044566;	exon:38007940-38008008,exon:38019167-38019313	AI3,AI4,CI2,CI3,Con1,Con2,Con3	10,3,4,7,6,6,6	0,0,0,1,0,1,0	Cage1
novel_circ_0010623	chr13	38045272	38050367	+	5095	474	ENSMUSG00000021428;	intron:38045273-38045315,intron:38047245-38047337,intron:38048880-38048992,intron:38049076-38049156,intron:38050224-38050367	AI1,AI3,AI4,CI1,CI2,CI3,Con1,Con2,Con3	13,13,12,8,9,6,12,4,17	5,7,8,4,5,4,5,12,4	Riok1
novel_circ_0010625	chr13	38047244	38049156	+	1912	287	ENSMUSG00000021428;	exon:38047245-38047337,exon:38048880-38048992,exon:38049076-38049156	AI1,AI3,AI4,CI1,CI2,Con1,Con2,Con3	9,3,4,11,4,8,4,7	33,32,23,20,28,31,28,27	Riok1
novel_circ_0010630	chr13	38050807	38052984	+	2177	349	ENSMUSG00000021428;	exon:38050808-38050945,exon:38052269-38052372,exon:38052878-38052984	AI1,CI1,CI2,CI3,Con1,Con2	2,4,4,3,8,2	16,13,11,10,16,14	Riok1
novel_circ_0010632	chr13	38209876	38221393	+	11517	409	ENSMUSG00000021431;	exon:38209877-38209990,exon:38210207-38210267,exon:38211067-38211141,exon:38221235-38221393	AI4,Con1,Con2,Con3	2,4,3,3	5,6,2,3	Snrnp48
novel_circ_0010634	chr13	38216324	38220776	+	4452	278	ENSMUSG00000021431;	exon:38216325-38216513,exon:38220688-38220776	AI1,AI3,AI4,CI1,CI2,CI3,Con1,Con2,Con3	7,25,14,15,9,11,12,19,11	10,9,5,13,18,9,4,11,13	Snrnp48
novel_circ_0010636	chr13	38484890	38485936	+	1046	347	ENSMUSG00000039004;	exon:38484891-38485039,exon:38485739-38485936	AI1,AI3,AI4,CI1,CI2,CI3,Con1,Con3	4,4,7,7,6,5,2,4	10,5,4,7,1,2,9,7	Bmp6
novel_circ_0010643	chr13	38954108	38955936	-	1828	410	ENSMUSG00000021432;	exon:38954109-38954230,exon:38955649-38955936	AI1,AI3,AI4,CI1,CI2,CI3,Con1,Con2,Con3	10,14,28,20,16,19,26,32,21	3,5,6,2,2,3,10,15,1	Slc35b3
novel_circ_0010644	chr13	40953575	40959510	+	5935	96	ENSMUSG00000021360;	exon:40953576-40953671	AI4,CI1,CI2,CI3	2,4,2,2	22,9,7,7	Gcnt2
novel_circ_0010645	chr13	41004736	41008136	+	3400	284	ENSMUSG00000038683;	exon:41004737-41004899,exon:41008016-41008136	AI1,AI3,AI4,CI1,Con2	4,3,3,3,2	23,26,21,21,19	Pak1ip1
novel_circ_0010651	chr13	41338576	41339020	-	444	444	ENSMUSG00000021365;	exon:41338577-41339020	AI1,AI3,AI4,CI1,CI2,CI3,Con1,Con2,Con3	11,6,7,6,9,8,10,12,11	9,12,7,3,2,4,4,3,5	Nedd9
novel_circ_0010654	chr13	41559589	41563799	-	4210	373	n/a	intergenic_region:41559590-41559690,intergenic_region:41563389-41563618,intergenic_region:41563758-41563799	AI1,AI4,CI1,CI2,CI3,Con1,Con2,Con3	6,11,4,3,8,8,7,2	0,2,0,0,0,1,0,8
novel_circ_0010658	chr13	42055399	42081353	+	25954	274	ENSMUSG00000021366;	intron:42055400-42055542,intron:42081223-42081353	AI1,CI1,CI2,CI3	6,2,2,2	17,13,4,4	Hivep1
novel_circ_0010659	chr13	42055399	42123213	+	67814	564	ENSMUSG00000021366;	exon:42055400-42055542,exon:42081223-42081353,exon:42100624-42100744,exon:42106269-42106318,exon:42122115-42122179,exon:42123160-42123213	AI1,AI3,AI4,CI1,CI2,CI3,Con1,Con2,Con3	45,39,50,27,25,22,47,43,48	20,14,10,17,4,9,24,22,17	Hivep1
novel_circ_0010669	chr13	43037449	43096806	+	59357	486	ENSMUSG00000054728;	exon:43037450-43037530,exon:43094749-43094996,exon:43096650-43096806	AI1,AI3,AI4,CI2,CI3,Con1,Con2,Con3	4,10,9,2,2,4,2,4	119,119,103,97,92,77,94,120	Phactr1
novel_circ_0010671	chr13	43077654	43096806	+	19152	479	ENSMUSG00000054728;	exon:43077655-43077976,exon:43096650-43096806	AI1,AI3,AI4,CI1,CI2,CI3,Con1,Con2,Con3	18,11,18,18,11,14,11,17,18	126,103,110,92,93,90,64,118,104	Phactr1
novel_circ_0010673	chr13	43094748	43096806	+	2058	405	ENSMUSG00000054728;	exon:43094749-43094996,exon:43096650-43096806	AI1,AI3,AI4,CI1,CI2,CI3,Con1,Con2,Con3	317,379,441,271,233,254,194,305,353	96,77,86,55,65,80,52,76,91	Phactr1
novel_circ_0010684	chr13	43406611	43425214	-	18603	449	ENSMUSG00000038546;	exon:43406612-43406723,exon:43412411-43412562,exon:43425030-43425214	AI3,AI4,CI1,CI2,CI3,Con1,Con3	3,2,3,4,7,6,7	106,86,89,65,75,87,87	Ranbp9
novel_circ_0010686	chr13	43406611	43436142	-	29531	485	ENSMUSG00000038546;	exon:43406612-43406723,exon:43412411-43412562,exon:43434814-43434981,exon:43436090-43436142	AI1,AI3,AI4,CI1,CI2,CI3,Con1,Con2,Con3	28,25,34,20,20,31,27,26,26	24,38,36,25,15,42,27,25,37	Ranbp9
novel_circ_0010688	chr13	43412410	43425214	-	12804	450	ENSMUSG00000038546;	exon:43412411-43412562,exon:43422551-43422663,exon:43425030-43425214	AI1,AI3,AI4,CI1,CI2,CI3,Con1,Con2,Con3	25,17,24,14,8,22,17,24,17	133,133,116,114,88,94,116,123,118	Ranbp9
novel_circ_0010691	chr13	43412410	43436142	-	23732	495	ENSMUSG00000038546;	exon:43412411-43412562,exon:43413983-43414104,exon:43434814-43434981,exon:43436090-43436142	AI1,AI3,AI4,CI1,CI2,CI3,Con1,Con2,Con3	19,15,20,20,12,13,14,18,14	59,64,63,46,37,59,56,52,67	Ranbp9
novel_circ_0010694	chr13	43419575	43422663	-	3088	413	ENSMUSG00000038546;	exon:43419576-43419766,exon:43421211-43421319,exon:43422551-43422663	AI1,AI3,AI4,CI1,CI2,CI3,Con1,Con2,Con3	9,5,3,14,5,5,5,10,3	212,301,276,238,159,230,260,300,268	Ranbp9
novel_circ_0010695	chr13	43419575	43425214	-	5639	598	ENSMUSG00000038546;	exon:43419576-43419766,exon:43421211-43421319,exon:43422551-43422663,exon:43425030-43425214	AI1,AI3,AI4,CI1,CI2,CI3,Con1,Con2,Con3	44,42,45,36,37,33,40,49,37	171,205,160,144,116,135,156,182,144	Ranbp9
novel_circ_0010700	chr13	43421210	43425214	-	4004	407	ENSMUSG00000038546;	exon:43421211-43421319,exon:43422551-43422663,exon:43425030-43425214	AI1,AI3,AI4,CI3,Con1,Con2,Con3	6,4,7,8,14,11,10	235,270,239,232,248,263,244	Ranbp9
novel_circ_0010702	chr13	43421210	43434981	-	13771	277	ENSMUSG00000038546;	exon:43421211-43421319,exon:43434814-43434981	AI1,AI3,CI1,CI2,Con1,Con2,Con3	7,3,5,3,6,4,7	187,203,167,126,198,209,201	Ranbp9
novel_circ_0010709	chr13	43434813	43461823	-	27010	333	ENSMUSG00000038546;	exon:43434814-43434981,exon:43436090-43436142,exon:43461712-43461823	AI1,AI3,AI4,CI1,CI2,CI3,Con1,Con2,Con3	28,19,17,16,13,31,10,21,16	81,83,70,68,60,70,74,80,60	Ranbp9
novel_circ_0010713	chr13	44823379	44848421	+	25042	278	ENSMUSG00000038518;	exon:44823380-44823515,exon:44848280-44848421	AI1,AI3,AI4,CI1,CI2,CI3,Con1,Con2,Con3	31,10,26,14,14,18,25,20,20	32,36,21,37,13,25,21,34,29	Jarid2
novel_circ_0010717	chr13	44848279	44874452	+	26173	312	ENSMUSG00000038518;	exon:44848280-44848421,exon:44874283-44874452	CI1,CI2,CI3,Con1,Con2,Con3	4,3,2,3,4,6	40,23,28,33,31,31	Jarid2
novel_circ_0010718	chr13	44848279	44884880	+	36601	489	ENSMUSG00000038518;	exon:44848280-44848421,exon:44874283-44874452,exon:44884704-44884880	AI1,AI3,AI4,CI1,CI2,CI3,Con1,Con2,Con3	20,16,21,7,12,12,20,14,12	27,28,27,38,13,26,23,20,17	Jarid2
novel_circ_0010720	chr13	44874282	44884880	+	10598	347	ENSMUSG00000038518;	exon:44874283-44874452,exon:44884704-44884880	AI1,AI3,AI4,CI1,CI2,CI3,Con1,Con2,Con3	8,10,8,18,8,8,11,7,8	33,27,31,35,21,30,16,26,19	Jarid2
novel_circ_0010721	chr13	44930995	44970178	-	39183	312	ENSMUSG00000057531;	exon:44930996-44931151,exon:44953172-44953194,exon:44970046-44970178	AI1,AI3,AI4,CI2,CI3,Con2	12,8,3,3,3,2	57,59,61,52,69,80	Dtnbp1
novel_circ_0010724	chr13	44946868	44970178	-	23310	260	ENSMUSG00000057531;	exon:44946869-44947128	AI1,AI3,AI4,CI2,CI3,Con1	4,3,5,3,4,3	50,61,54,49,60,71	Dtnbp1
novel_circ_0010731	chr13	44970045	44993738	-	23693	432	ENSMUSG00000057531;	exon:44970046-44970178,exon:44982741-44982873,exon:44986035-44986095,exon:44992019-44992069,exon:44993685-44993738	AI1,AI3,AI4,CI1,CI2,CI3,Con1,Con2,Con3	13,7,10,11,5,10,14,18,10	62,44,41,57,45,42,63,59,48	Dtnbp1
novel_circ_0010732	chr13	44970045	44996006	-	25961	608	ENSMUSG00000057531;	exon:44970046-44970178,exon:44982741-44982873,exon:44986035-44986095,exon:44992019-44992069,exon:44993685-44993738,exon:44995831-44996006	AI1,AI3,AI4,CI1,CI2,CI3,Con1,Con2,Con3	17,26,21,21,21,20,26,32,30	19,18,19,29,19,21,29,32,26	Dtnbp1
novel_circ_0010733	chr13	44970045	44996010	-	25965	612	ENSMUSG00000057531;	intron:44970046-44970178,intron:44982741-44982873,intron:44986035-44986095,intron:44992019-44992069,intron:44993685-44993738,intron:44995831-44996010	AI1,AI3,AI4,CI1,CI2,CI3,Con1,Con2,Con3	10,7,23,14,11,5,17,13,19	19,18,19,29,19,21,28,32,26	Dtnbp1
novel_circ_0010734	chr13	44982740	44993738	-	10998	299	ENSMUSG00000057531;	exon:44982741-44982873,exon:44986035-44986095,exon:44992019-44992069,exon:44993685-44993738	AI1,AI3,AI4,CI2,CI3,Con1,Con2,Con3	10,7,3,3,2,3,4,2	84,79,75,70,71,93,89,77	Dtnbp1
novel_circ_0010740	chr13	45681222	45697945	-	16723	125	ENSMUSG00000046876;	intron:45697821-45697945	AI1,AI3,AI4,Con2	2,3,3,2	824,885,1027,882	Atxn1
novel_circ_0010745	chr13	45697820	45795637	-	97817	661	ENSMUSG00000046876;	exon:45697821-45697945,exon:45723236-45723393,exon:45735115-45735178,exon:45743835-45744019,exon:45795509-45795637	AI1,AI3,AI4,CI1,CI2,CI3,Con1,Con2,Con3	210,202,173,149,136,133,132,188,151	3184,3219,3848,2444,2415,2383,2600,3616,3282	Atxn1
novel_circ_0010760	chr13	45795508	45852456	-	56948	332	ENSMUSG00000046876;	exon:45795509-45795637,exon:45849515-45849588,exon:45852328-45852456	AI1,AI3,AI4,CI1,CI2,CI3,Con1,Con2,Con3	69,68,77,80,50,51,72,79,74	3745,3992,4556,2886,2854,2893,3071,4327,3970	Atxn1
novel_circ_0010770	chr13	45918887	45956575	-	37688	263	ENSMUSG00000046876;	intron:45918888-45919029,intron:45956455-45956575	AI1,AI3,AI4,CI1,CI2,CI3,Con1,Con2,Con3	50,42,34,19,25,20,34,44,44	1706,1965,2192,1335,1343,1355,1425,2000,1890	Atxn1
novel_circ_0010771	chr13	45938426	45956575	-	18149	313	ENSMUSG00000046876;	intron:45938427-45938490,intron:45942467-45942594,intron:45956455-45956575	AI1,AI3,AI4,CI1,CI2,CI3,Con1,Con2,Con3	9,13,7,10,5,4,4,10,8	1678,1933,2167,1314,1319,1330,1397,1970,1857	Atxn1
novel_circ_0010774	chr13	46609595	46615355	+	5760	336	ENSMUSG00000021373;	exon:46609596-46609739,exon:46610064-46610149,exon:46615250-46615355	AI1,AI3,AI4,CI1,CI2,CI3,Con1,Con2,Con3	19,30,35,30,16,25,22,33,26	85,116,131,106,113,108,83,139,159	Cap2
novel_circ_0010776	chr13	46615249	46640122	+	24873	379	ENSMUSG00000021373;	exon:46615250-46615355,exon:46635621-46635810,exon:46640040-46640122	AI1,AI3,AI4,CI2,CI3,Con1,Con2,Con3	7,5,12,4,4,4,6,7	86,102,112,80,92,83,115,117	Cap2
novel_circ_0010777	chr13	46635620	46640122	+	4502	397	ENSMUSG00000021373;	exon:46635621-46635810,exon:46639823-46639946,exon:46640040-46640122	AI1,AI3,AI4,CI1,CI2,CI3,Con2,Con3	13,11,7,7,8,3,14,7	63,77,104,102,85,59,82,101	Cap2
novel_circ_0010789	chr13	46761272	46778993	-	17721	308	ENSMUSG00000021375;	exon:46761273-46761424,exon:46775403-46775458,exon:46778894-46778993	AI1,CI1,CI2,CI3,Con1,Con2,Con3	8,12,3,3,13,18,2	12,12,3,11,24,12,10	Kif13a
novel_circ_0010795	chr13	46785245	46802729	-	17484	361	ENSMUSG00000021375;	exon:46785246-46785392,exon:46802516-46802729	CI3,Con1,Con2,Con3	3,3,2,3	16,42,26,33	Kif13a
novel_circ_0010797	chr13	46788057	46799333	-	11276	291	ENSMUSG00000021375;	exon:46798342-46798491,exon:46799193-46799333	AI1,AI3,AI4,CI1,CI2,CI3,Con1,Con2,Con3	4,7,4,13,7,3,8,5,2	21,22,16,54,14,13,45,27,23	Kif13a
novel_circ_0010798	chr13	46788057	46809244	-	21187	87	ENSMUSG00000021375;	exon:46809158-46809244	AI4,CI1,Con1,Con2,Con3	3,2,2,3,5	15,52,47,26,27	Kif13a
novel_circ_0010801	chr13	47047902	47053735	+	5833	329	ENSMUSG00000038080;	exon:47047903-47048002,exon:47051789-47051900,exon:47053619-47053735	AI4,CI1,Con1,Con2,Con3	2,4,5,5,5	5,4,4,6,5	Kdm1b
novel_circ_0010806	chr13	48108289	48111638	-	3349	360	ENSMUSG00000097622;ENSMUSG00000114457;	intron:48108290-48108473,intron:48109827-48109966,intron:48111603-48111638	AI1,AI4,CI1,CI2,CI3,Con1,Con2,Con3	7,12,3,7,5,9,8,7	2,2,3,2,2,1,3,1	--;--
novel_circ_0010810	chr13	48590286	48606360	-	16074	460	ENSMUSG00000038042;	exon:48590287-48590405,exon:48590626-48590706,exon:48592486-48592657,exon:48606273-48606360	AI1,AI3,AI4,CI1,CI2,CI3,Con1,Con2,Con3	45,25,53,36,28,26,46,34,41	9,0,19,13,9,9,11,7,13	Ptpdc1
novel_circ_0010812	chr13	48828785	48835295	-	6510	161	ENSMUSG00000038025;	exon:48828786-48828946	AI3,AI4,CI1,CI3,Con1,Con2,Con3	9,2,4,2,5,3,5	4,5,8,15,8,6,10	Phf2
novel_circ_0010813	chr13	48885272	48885878	-	606	239	ENSMUSG00000038014;	exon:48885273-48885369,exon:48885737-48885878	AI1,AI3,AI4,CI1,CI2,CI3,Con1,Con2,Con3	18,17,9,8,14,15,6,5,9	44,27,27,27,24,31,17,24,34	Fam120a
novel_circ_0010814	chr13	48885272	48892090	-	6818	587	ENSMUSG00000038014;	exon:48885273-48885369,exon:48885737-48885878,exon:48889124-48889261,exon:48891881-48892090	AI3,AI4,CI1,CI2,CI3,Con1,Con2,Con3	7,6,4,4,5,5,7,8	46,37,50,35,54,35,46,39	Fam120a
novel_circ_0010817	chr13	48902057	48914949	-	12892	88	ENSMUSG00000038014;	exon:48914862-48914949	AI3,AI4,CI1,CI2,CI3,Con1,Con2,Con3	4,7,4,3,6,3,5,2	63,50,69,64,65,60,59,75	Fam120a
novel_circ_0010820	chr13	48921681	48934078	-	12397	608	ENSMUSG00000038014;	exon:48921682-48921965,exon:48922153-48922250,exon:48932297-48932393,exon:48933950-48934078	AI1,AI3,AI4,CI1,CI3,Con1,Con2,Con3	5,10,10,6,4,7,6,8	43,47,48,38,59,46,54,64	Fam120a
novel_circ_0010821	chr13	48932296	48934078	-	1782	226	ENSMUSG00000038014;	exon:48932297-48932393,exon:48933950-48934078	AI1,AI3,AI4,CI1,CI2,CI3,Con1,Con2,Con3	19,6,11,6,11,4,7,12,3	54,56,59,39,36,60,59,55,56	Fam120a
novel_circ_0010823	chr13	48932296	48949303	-	17007	556	ENSMUSG00000038014;	exon:48932297-48932393,exon:48933950-48934078,exon:48945942-48946024,exon:48949057-48949303	AI1,AI3,AI4,CI1,CI2,CI3,Con1,Con2,Con3	16,18,11,25,9,17,18,8,14	39,40,52,39,19,52,35,36,28	Fam120a
novel_circ_0010826	chr13	48945941	48949303	-	3362	330	ENSMUSG00000038014;	exon:48945942-48946024,exon:48949057-48949303	AI1,AI3,AI4,CI1,CI2,CI3,Con1,Con2,Con3	27,46,32,24,39,19,38,53,35	42,46,55,43,47,59,39,34,42	Fam120a
novel_circ_0010833	chr13	49090816	49102962	-	12146	393	ENSMUSG00000037989;	exon:49090817-49091036,exon:49102790-49102962	AI3,AI4,CI1,CI2,CI3,Con1,Con2,Con3	6,3,6,3,3,8,9,13	42,42,32,31,35,48,34,57	Wnk2
novel_circ_0010835	chr13	49095340	49102962	-	7622	552	ENSMUSG00000037989;	exon:49095341-49095498,exon:49100963-49101183,exon:49102790-49102962	AI1,AI3,AI4,CI1,CI2,CI3,Con1,Con2,Con3	29,22,36,37,21,32,33,22,30	54,29,36,23,28,37,34,29,25	Wnk2
novel_circ_0010836	chr13	49100962	49102962	-	2000	394	ENSMUSG00000037989;	exon:49100963-49101183,exon:49102790-49102962	AI1,AI3,AI4,CI1,CI2,CI3,Con1,Con2,Con3	12,3,7,14,8,14,19,12,17	59,53,48,49,43,63,53,67,47	Wnk2
novel_circ_0010837	chr13	49237423	49240671	-	3248	189	ENSMUSG00000021384;	exon:49237424-49237612	AI1,AI3,AI4,CI2,CI3,Con2,Con3	3,6,5,3,3,3,2	1,2,4,0,4,0,0	Susd3
novel_circ_0010838	chr13	49277536	49281955	-	4419	518	ENSMUSG00000037946;	exon:49277537-49277616,exon:49278514-49278606,exon:49280052-49280198,exon:49281217-49281275,exon:49281817-49281955	AI1,AI3,AI4,CI1,CI2,CI3,Con1,Con2,Con3	9,4,9,7,7,6,6,7,5	19,10,19,22,18,19,12,14,13	Fgd3
novel_circ_0010846	chr13	49687385	49688643	+	1258	403	ENSMUSG00000037851;	exon:49687386-49687511,exon:49688157-49688313,exon:49688524-49688643	AI1,AI3,AI4,CI1,CI2,CI3,Con1,Con2,Con3	13,14,17,11,10,16,22,16,21	35,6,20,18,19,19,22,34,18	Iars
novel_circ_0010851	chr13	49704270	49705885	+	1615	99	ENSMUSG00000037851;	exon:49705787-49705885	AI1,AI3,AI4,CI1,CI2,CI3,Con1,Con2,Con3	31,37,49,34,36,23,50,41,28	47,32,37,41,47,24,45,36,32	Iars
novel_circ_0010860	chr13	51123087	51127973	+	4886	250	ENSMUSG00000021395;	exon:51123088-51123288,exon:51127925-51127973	AI1,AI3,AI4,CI1,CI2,CI3,Con2,Con3	25,17,13,11,16,12,16,22	121,125,95,76,82,102,86,93	Spin1
novel_circ_0010862	chr13	51123087	51144535	+	21448	435	ENSMUSG00000021395;	exon:51123088-51123288,exon:51144302-51144535	AI1,AI3,AI4,CI1,CI2,CI3,Con1,Con2,Con3	11,25,18,14,18,14,8,15,23	147,133,98,81,97,114,121,127,119	Spin1
novel_circ_0010863	chr13	51127924	51144535	+	16611	49	ENSMUSG00000021395;	exon:51127925-51127973	AI1,AI3,AI4,CI1,CI2,CI3,Con1,Con2,Con3	8,4,9,3,5,6,9,11,14	106,92,58,47,61,63,83,95,94	Spin1
novel_circ_0010866	chr13	51442689	51442985	-	296	296	ENSMUSG00000021448;	exon:51442690-51442985	AI1,AI3,AI4,CI1,CI2,CI3,Con2,Con3	8,2,4,4,7,13,10,3	68,72,62,61,45,66,68,90	Shc3
novel_circ_0010867	chr13	51442689	51448048	-	5359	455	ENSMUSG00000021448;	exon:51442690-51442985,exon:51447890-51448048	AI1,AI3,AI4,CI1,CI2,CI3,Con1	6,7,5,4,5,4,7	79,83,78,67,38,72,72	Shc3
novel_circ_0010868	chr13	51442689	51451640	-	8951	151	ENSMUSG00000021448;	exon:51451490-51451640	AI1,AI3,AI4,CI1,CI3,Con1,Con2,Con3	3,8,2,2,4,5,2,3	71,69,60,66,73,51,72,85	Shc3
novel_circ_0010871	chr13	51461317	51472856	-	11539	233	ENSMUSG00000021448;	exon:51461318-51461444,exon:51466514-51466565,exon:51472803-51472856	AI1,AI3,AI4,CI2,CI3,Con1,Con2,Con3	6,3,5,5,5,3,9,2	63,76,85,76,86,53,76,76	Shc3
novel_circ_0010873	chr13	51461317	51482945	-	21628	417	ENSMUSG00000021448;	exon:51461318-51461444,exon:51466514-51466565,exon:51472803-51472856,exon:51480099-51480218,exon:51482882-51482945	AI1,AI3,AI4,CI1,CI2,CI3,Con1,Con2,Con3	25,32,31,8,21,33,27,32,37	54,82,73,58,66,71,45,63,79	Shc3
novel_circ_0010883	chr13	51678833	51679953	+	1120	382	ENSMUSG00000035139;	exon:51678834-51678994,exon:51679733-51679953	AI1,AI3,AI4,CI1,CI2,CI3,Con1,Con2,Con3	2,3,5,3,3,4,3,4,3	17,10,14,13,12,12,10,17,8	Secisbp2
novel_circ_0010896	chr13	52835264	52841064	-	5800	475	ENSMUSG00000021460;	exon:52835265-52835551,exon:52840877-52841064	CI1,CI2,CI3,Con1,Con3	8,2,3,5,4	33,21,19,31,39	Auh
novel_circ_0010897	chr13	52838085	52841064	-	2979	287	ENSMUSG00000021460;	exon:52838086-52838133,exon:52839558-52839608,exon:52840877-52841064	AI1,AI3,CI1,Con1,Con2,Con3	2,2,2,3,3,3	56,35,46,59,57,57	Auh
novel_circ_0010901	chr13	52896176	52898736	-	2560	87	ENSMUSG00000021460;	exon:52898650-52898736	AI1,AI3,AI4,CI2,Con3	2,2,2,2,4	95,71,82,50,77	Auh
novel_circ_0010902	chr13	53343127	53344908	-	1781	301	ENSMUSG00000021468;	exon:53343128-53343224,exon:53343779-53343874,exon:53344801-53344908	AI1,AI3,AI4,CI1,CI3,Con1,Con2	5,3,7,3,3,7,2	16,25,20,23,30,16,26	Sptlc1
novel_circ_0010905	chr13	53351600	53374069	-	22469	108	ENSMUSG00000021468;	exon:53373962-53374069	AI1,CI1,CI2,CI3,Con2	2,4,3,4,2	34,36,25,44,41	Sptlc1
novel_circ_0010907	chr13	54085448	54096780	+	11332	353	ENSMUSG00000021474;	exon:54085449-54085623,exon:54093854-54093981,exon:54096731-54096780	AI1,AI3,AI4,CI1,CI2,CI3,Con2,Con3	6,6,4,4,5,4,3,8	34,23,19,25,20,23,18,26	Sfxn1
novel_circ_0010909	chr13	54097372	54104183	+	6811	319	ENSMUSG00000021474;	intron:54097373-54097551,intron:54104044-54104183	AI1,AI3,AI4,CI1,CI2,CI3,Con1,Con2,Con3	8,8,11,3,4,4,10,9,6	3,1,1,1,0,2,3,5,7	Sfxn1
novel_circ_0010910	chr13	54097379	54104183	+	6804	312	ENSMUSG00000021474;	intron:54097380-54097551,intron:54104044-54104183	AI1,AI3,AI4,CI1,CI3,Con1,Con2	3,4,6,4,5,5,2	3,1,1,1,3,6,8	Sfxn1
novel_circ_0010911	chr13	54523969	54529223	+	5254	303	ENSMUSG00000043183;	exon:54528304-54528536,exon:54529154-54529223	AI1,AI3,CI1,CI2,CI3,Con1,Con2,Con3	11,3,7,8,5,3,13,8	4,6,3,5,2,0,3,5	Simc1
novel_circ_0010915	chr13	54638249	54656425	+	18176	213	ENSMUSG00000025873;	exon:54638250-54638318,exon:54656282-54656425	AI1,AI3,AI4,CI1,CI2,CI3,Con1,Con2,Con3	17,10,5,11,9,13,15,13,7	36,32,30,32,17,24,23,20,25	Faf2
novel_circ_0010916	chr13	54641418	54655577	+	14159	327	ENSMUSG00000025873;	exon:54641419-54641496,exon:54645245-54645321,exon:54655406-54655577	AI1,AI3,AI4,CI1,CI2,CI3,Con1,Con2,Con3	11,12,14,9,6,13,6,15,12	42,41,40,36,21,31,39,30,36	Faf2
novel_circ_0010917	chr13	54645244	54650250	+	5006	394	ENSMUSG00000025873;	exon:54645245-54645321,exon:54648292-54648430,exon:54649978-54650063,exon:54650159-54650250	AI1,CI1,CI2,CI3,Con2	6,4,5,2,3	42,42,38,40,53	Faf2
novel_circ_0010923	chr13	55034888	55050894	-	16006	411	ENSMUSG00000025878;	exon:55034889-55035066,exon:55040545-55040623,exon:55050741-55050894	AI1,AI3,AI4,CI1,CI3,Con1,Con3	2,2,2,4,4,4,6	137,152,171,149,125,166,182	Uimc1
novel_circ_0010924	chr13	55034888	55056078	-	21190	337	ENSMUSG00000025878;	exon:55040545-55040623,exon:55050741-55050894,exon:55055975-55056078	AI1,AI3,AI4,CI1,CI2,CI3,Con1,Con2,Con3	2,4,6,5,5,5,6,5,7	142,150,160,117,129,114,180,189,161	Uimc1
novel_circ_0010925	chr13	55034888	55060342	-	25454	592	ENSMUSG00000025878;	exon:55034889-55035066,exon:55040545-55040623,exon:55050741-55050894,exon:55055975-55056078,exon:55060266-55060342	AI1,AI3,AI4,CI1,CI2,CI3,Con1,Con2,Con3	19,22,19,17,21,24,22,20,20	127,105,135,85,82,93,142,146,132	Uimc1
novel_circ_0010927	chr13	55034888	55069807	-	34919	678	ENSMUSG00000025878;	exon:55034889-55035066,exon:55040545-55040623,exon:55050741-55050894,exon:55055975-55056078,exon:55060266-55060342,exon:55069722-55069807	AI1,AI3,AI4,CI1,CI2,CI3,Con1,Con2,Con3	116,126,140,78,85,66,122,136,109	40,39,53,39,24,44,43,40,41	Uimc1
novel_circ_0010928	chr13	55034888	55093281	-	58393	412	ENSMUSG00000025878;	exon:55034889-55035066,exon:55040545-55040623,exon:55093127-55093281	AI1,AI3,AI4,CI2,CI3,Con1	9,2,2,2,3,2	5,5,6,2,5,11	Uimc1
novel_circ_0010930	chr13	55040544	55060342	-	19798	414	ENSMUSG00000025878;	exon:55040545-55040623,exon:55050741-55050894,exon:55055975-55056078,exon:55060266-55060342	AI1,AI3,AI4,CI1,CI2,CI3,Con1,Con2,Con3	24,20,22,28,22,21,20,23,27	172,169,188,138,116,148,201,227,192	Uimc1
novel_circ_0010931	chr13	55040544	55069807	-	29263	500	ENSMUSG00000025878;	exon:55040545-55040623,exon:55050741-55050894,exon:55055975-55056078,exon:55060266-55060342,exon:55069722-55069807	AI1,AI3,AI4,CI1,CI2,CI3,Con1,Con2,Con3	22,22,24,21,15,16,23,38,11	87,104,108,94,64,99,103,125,103	Uimc1
novel_circ_0010932	chr13	55040544	55093281	-	52737	539	ENSMUSG00000025878;	exon:55040545-55040623,exon:55050741-55050883,exon:55060266-55060342,exon:55085610-55085694,exon:55093127-55093281	AI1,AI3,AI4,CI1,CI2,CI3,Con1,Con2,Con3	27,9,15,13,10,12,17,18,11	52,70,61,59,42,60,70,92,64	Uimc1
novel_circ_0010933	chr13	55050740	55060342	-	9602	335	ENSMUSG00000025878;	exon:55050741-55050894,exon:55055975-55056078,exon:55060266-55060342	AI1,AI3,AI4,CI1,CI2,CI3,Con1,Con2,Con3	65,41,53,51,46,50,87,57,65	209,188,216,170,135,175,220,256,230	Uimc1
novel_circ_0010934	chr13	55050740	55069807	-	19067	478	ENSMUSG00000025878;	exon:55050741-55050894,exon:55055975-55056078,exon:55060266-55060342,exon:55062607-55062663,exon:55069722-55069807	AI1,AI3,AI4,CI1,CI2,CI3,Con1,Con2,Con3	81,70,84,77,64,83,114,101,92	123,123,139,127,79,130,128,152,140	Uimc1
novel_circ_0010935	chr13	55055974	55069807	-	13833	324	ENSMUSG00000025878;	exon:55055975-55056078,exon:55060266-55060342,exon:55062607-55062663,exon:55069722-55069807	AI1,AI3,AI4,CI1,CI2,CI3,Con1,Con2,Con3	81,66,37,56,44,42,61,75,66	154,173,195,156,128,139,184,194,205	Uimc1
novel_circ_0010940	chr13	55069721	55093281	-	23560	241	ENSMUSG00000025878;	exon:55069722-55069807,exon:55093127-55093281	AI1,AI3,AI4,CI1,CI2,CI3,Con1,Con2,Con3	13,16,21,20,10,12,20,18,21	98,92,114,73,75,80,130,122,117	Uimc1
novel_circ_0010942	chr13	55075257	55093281	-	18024	240	ENSMUSG00000025878;	exon:55085610-55085694,exon:55093127-55093281	AI1,AI3,AI4,CI1,CI2,CI3,Con1,Con2,Con3	2,6,6,4,4,16,9,3,5	25,35,37,33,26,35,25,28,33	Uimc1
novel_circ_0010943	chr13	55077402	55093281	-	15879	365	ENSMUSG00000025878;	exon:55077403-55077527,exon:55085610-55085694,exon:55093127-55093281	AI1,AI3,AI4,CI1,CI2,CI3,Con1,Con2,Con3	37,36,40,31,31,36,50,45,36	94,114,123,97,67,93,117,126,110	Uimc1
novel_circ_0010944	chr13	55113035	55122515	+	9480	383	ENSMUSG00000021481;	exon:55113036-55113139,exon:55113678-55113770,exon:55122330-55122515	AI1,AI3,AI4,CI1,CI2,CI3,Con1,Con3	8,3,2,7,2,4,4,2	27,17,21,32,16,10,22,23	Zfp346
novel_circ_0010947	chr13	55213203	55238862	+	25659	513	ENSMUSG00000021488;	exon:55213204-55213317,exon:55214061-55214150,exon:55233895-55234030,exon:55238690-55238862	AI1,AI3,AI4,CI1,CI2,Con1,Con2,Con3	4,6,2,3,2,3,7,4	195,216,222,211,145,197,252,223	Nsd1
novel_circ_0010954	chr13	55233894	55238862	+	4968	429	ENSMUSG00000021488;	exon:55233895-55234030,exon:55235510-55235629,exon:55238690-55238862	AI1,AI3,AI4,CI1,CI2,CI3,Con1,Con2,Con3	30,28,21,28,19,24,20,31,20	195,223,225,228,143,158,211,263,210	Nsd1
novel_circ_0010955	chr13	55233894	55248077	+	14183	429	ENSMUSG00000021488;	exon:55233895-55234030,exon:55235510-55235629,exon:55238690-55238862	AI1,AI3,AI4,CI1,CI2,CI3,Con1,Con2,Con3	265,354,359,249,221,200,275,304,277	76,91,74,95,47,63,94,100,59	Nsd1
novel_circ_0010958	chr13	55233894	55277675	+	43781	280	ENSMUSG00000021488;	exon:55233895-55234030,exon:55277532-55277675	AI3,AI4,CI1,CI3,Con1,Con2,Con3	5,4,2,5,6,3,2	68,69,91,85,81,97,72	Nsd1
novel_circ_0010959	chr13	55233894	55282782	+	48888	404	ENSMUSG00000021488;	exon:55233895-55234030,exon:55277532-55277675,exon:55282659-55282782	AI1,AI3,AI4,CI1,CI2,CI3,Con1,Con2,Con3	8,13,14,6,10,5,5,7,9	60,51,60,73,32,60,61,78,44	Nsd1
novel_circ_0010981	chr13	55291130	55298676	+	7546	293	ENSMUSG00000021488;	exon:55291131-55291310,exon:55298564-55298676	AI1,AI3,AI4,CI3,Con1,Con2,Con3	7,3,4,5,10,6,4	55,64,62,76,61,65,64	Nsd1
novel_circ_0010983	chr13	55293557	55296192	+	2635	363	ENSMUSG00000021488;	exon:55293558-55293714,exon:55295987-55296192	AI1,AI3,AI4,CI1,CI2,CI3,Con1,Con2,Con3	3,3,9,3,4,5,5,3,2	70,72,62,56,36,68,59,76,73	Nsd1
novel_circ_0010984	chr13	55293557	55298676	+	5119	476	ENSMUSG00000021488;	exon:55293558-55293714,exon:55295987-55296192,exon:55298564-55298676	AI1,AI3,AI4,CI1,CI2,CI3,Con1,Con2,Con3	4,2,6,4,2,9,8,10,4	54,65,60,71,35,69,72,77,61	Nsd1
novel_circ_0010986	chr13	55295986	55298676	+	2690	319	ENSMUSG00000021488;	exon:55295987-55296192,exon:55298564-55298676	AI1,AI3,AI4,CI1,CI2,CI3,Con1,Con2,Con3	3,7,6,9,7,9,15,5,11	64,85,61,94,35,65,84,86,77	Nsd1
novel_circ_0010992	chr13	55299690	55302980	+	3290	529	ENSMUSG00000021488;	exon:55299691-55299960,exon:55301727-55301843,exon:55302839-55302980	AI1,AI3,AI4,CI1,CI2,CI3,Con1,Con2,Con3	3,6,4,3,7,5,8,4,4	59,71,77,81,47,71,94,90,77	Nsd1
novel_circ_0011002	chr13	55594704	55595614	+	910	273	ENSMUSG00000058569;	exon:55594705-55594830,exon:55595468-55595614	AI1,AI3,AI4,CI1,CI2,CI3,Con1,Con2,Con3	13,9,9,13,12,17,7,14,11	62,31,49,42,35,58,40,33,38	Tmed9
novel_circ_0011004	chr13	55638025	55645467	+	7442	430	ENSMUSG00000021500;	exon:55638026-55638214,exon:55639791-55639934,exon:55645371-55645467	AI1,AI3,AI4,CI1,CI2,CI3,Con1,Con2,Con3	8,5,13,11,6,5,5,9,8	14,18,16,7,13,15,16,15,12	Ddx46
novel_circ_0011005	chr13	55638025	55647792	+	9767	355	ENSMUSG00000021500;	exon:55638026-55638214,exon:55647627-55647792	AI1,AI3,AI4,CI1,CI2,CI3,Con1,Con2,Con3	8,11,5,9,4,11,5,5,9	23,14,21,7,17,15,28,25,16	Ddx46
novel_circ_0011010	chr13	55663218	55663941	+	723	328	ENSMUSG00000021500;	exon:55663219-55663383,exon:55663779-55663941	AI1,AI3,AI4,CI1,CI2,CI3,Con1,Con2,Con3	11,12,8,10,7,11,17,12,13	24,30,30,21,18,27,29,37,30	Ddx46
novel_circ_0011014	chr13	56104301	56104995	-	694	305	ENSMUSG00000015937;	exon:56104302-56104499,exon:56104889-56104995	AI1,AI3,AI4,CI1,CI2,Con1,Con2,Con3	10,5,8,4,9,5,3,9	88,89,89,74,57,86,82,83	H2afy
novel_circ_0011017	chr13	56723428	56728629	+	5201	203	ENSMUSG00000021540;	exon:56727573-56727655,exon:56728510-56728629	AI1,AI3,AI4,CI1,CI2,CI3,Con1,Con2,Con3	8,5,3,4,8,4,5,4,7	12,15,12,10,11,13,3,3,11	Smad5
novel_circ_0011022	chr13	56810383	56861072	-	50689	417	ENSMUSG00000021541;	exon:56810384-56810617,exon:56860890-56861072	AI3,AI4,CI2,CI3,Con1,Con2,Con3	3,4,5,3,3,5,6	1,7,3,3,4,1,2	Trpc7
novel_circ_0011023	chr13	56822424	56831450	-	9026	217	ENSMUSG00000021541;	exon:56822425-56822641	Con1,Con2,Con3	2,4,3	15,14,15	Trpc7
novel_circ_0011026	chr13	57512691	57513356	-	665	269	ENSMUSG00000056222;	intron:57512692-57512806,intron:57513203-57513356	AI3,AI4,CI1,CI2,CI3,Con1,Con2,Con3	5,7,2,4,9,3,5,4	19,24,18,16,22,42,24,25	Spock1
novel_circ_0011030	chr13	58004986	58019486	-	14500	336	ENSMUSG00000014164;	exon:58004987-58005204,exon:58019369-58019486	AI1,CI1,CI3,Con1,Con2,Con3	2,3,6,5,5,2	47,51,31,38,41,56	Klhl3
novel_circ_0011032	chr13	58009276	58019486	-	10210	262	ENSMUSG00000014164;	exon:58009277-58009420,exon:58019369-58019486	AI3,AI4,CI1,CI3,Con1,Con2,Con3	3,2,3,4,7,4,2	37,39,62,49,53,56,64	Klhl3
novel_circ_0011033	chr13	58009276	58033342	-	24066	117	ENSMUSG00000014164;	exon:58033226-58033342	AI1,AI3,AI4,CI3,Con2	4,3,5,6,3	80,59,46,59,59	Klhl3
novel_circ_0011034	chr13	58009276	58051138	-	41862	254	ENSMUSG00000014164;	exon:58009277-58009420,exon:58051029-58051138	AI1,AI4,CI1,CI2,CI3,Con1,Con2,Con3	4,3,3,4,5,6,2,4	55,27,41,29,44,38,42,37	Klhl3
novel_circ_0011035	chr13	58018796	58033342	-	14546	465	ENSMUSG00000014164;	exon:58018797-58018994,exon:58030413-58030562,exon:58033226-58033342	AI1,AI3,AI4,CI1,CI2,CI3,Con1,Con2,Con3	2,9,4,7,10,9,7,10,13	81,61,73,69,49,58,61,65,70	Klhl3
novel_circ_0011036	chr13	58018796	58051138	-	32342	425	ENSMUSG00000014164;	exon:58018797-58018994,exon:58033226-58033342,exon:58051029-58051138	AI1,AI3,AI4,CI1,CI2,CI3,Con1,Con2,Con3	10,4,2,11,5,3,7,7,8	56,36,54,60,34,43,46,48,57	Klhl3
novel_circ_0011037	chr13	58030412	58033342	-	2930	267	ENSMUSG00000014164;	exon:58030413-58030562,exon:58033226-58033342	AI1,AI3,AI4,CI1,CI2,CI3,Con1,Con2,Con3	25,9,10,14,11,15,8,13,13	88,64,61,69,51,56,61,68,73	Klhl3
novel_circ_0011038	chr13	58030412	58051138	-	20726	377	ENSMUSG00000014164;	exon:58030413-58030562,exon:58033226-58033342,exon:58051029-58051138	AI1,AI3,AI4,CI1,CI2,CI3,Con1,Con2,Con3	16,29,19,29,23,31,37,30,28	64,41,42,63,37,42,47,53,63	Klhl3
novel_circ_0011047	chr13	58177850	58199070	-	21220	446	ENSMUSG00000005312;	exon:58177851-58178028,exon:58196557-58196672,exon:58198919-58199070	AI1,AI3,AI4,CI1,CI2,CI3,Con1,Con2,Con3	8,3,10,12,8,7,12,12,8	60,69,65,64,29,28,59,59,25	Ubqln1
novel_circ_0011048	chr13	58191721	58193514	-	1793	263	ENSMUSG00000005312;	exon:58193252-58193514	AI3,CI1,Con1,Con2,Con3	3,5,4,4,4	220,222,225,250,257	Ubqln1
novel_circ_0011050	chr13	58191721	58199070	-	7349	512	ENSMUSG00000005312;	exon:58191722-58191965,exon:58196557-58196672,exon:58198919-58199070	AI1,AI3,AI4,CI1,CI2,CI3,Con1,Con2,Con3	146,106,148,163,117,133,154,154,136	60,63,63,61,34,52,63,59,36	Ubqln1
novel_circ_0011053	chr13	58255746	58264199	-	8453	604	ENSMUSG00000021552;	exon:58255747-58255870,exon:58259434-58259511,exon:58263198-58263341,exon:58263942-58264199	AI1,AI3,AI4,CI1,CI2,CI3,Con1,Con2,Con3	5,7,3,14,7,6,11,11,6	3,5,4,5,7,7,15,11,7	Gkap1
novel_circ_0011055	chr13	58263197	58264199	-	1002	144	ENSMUSG00000021552;	exon:58263198-58263341	AI3,AI4,CI2,Con1,Con2,Con3	4,10,3,2,2,3	8,18,15,22,24,15	Gkap1
novel_circ_0011059	chr13	58328855	58354947	-	26092	170	ENSMUSG00000060176;	exon:58328856-58329025	AI1,AI3,AI4,CI1,CI2,CI3,Con2	8,12,10,3,4,5,2	1,3,1,1,5,2,4	Kif27
novel_circ_0011061	chr13	5866762	5867231	+	469	469	ENSMUSG00000000078;	intron:5866763-5867231	AI3,AI4,CI1,CI2,CI3,Con2	6,9,7,7,8,17	5,6,2,4,3,4	Klf6
novel_circ_0011061	chr13	5866762	5867233	+	469	469	ENSMUSG00000000078;	intron:5866763-5867231	AI3,AI4,CI1,CI2,CI3,Con2	6,9,7,7,8,17	5,6,2,4,3,4	Klf6
novel_circ_0011062	chr13	58837795	58846854	+	9059	371	ENSMUSG00000055254;	exon:58837796-58837870,exon:58837985-58838056,exon:58842876-58842944,exon:58846700-58846854	AI1,AI3,AI4,CI1,CI2,CI3,Con1,Con2,Con3	22,25,45,20,13,26,22,26,31	155,133,123,131,123,143,146,155,143	Ntrk2
novel_circ_0011064	chr13	58837795	58878262	+	40467	605	ENSMUSG00000055254;	exon:58837796-58837870,exon:58837985-58838056,exon:58842876-58842944,exon:58846700-58846854,exon:58871736-58871771,exon:58874328-58874425,exon:58878163-58878262	AI1,AI3,AI4,CI1,CI2,CI3,Con1,Con2,Con3	15,8,12,5,7,12,12,14,22	113,132,133,103,121,129,141,132,122	Ntrk2
novel_circ_0011068	chr13	58859168	58861555	+	2387	576	ENSMUSG00000055254;	exon:58859169-58859305,exon:58860146-58860278,exon:58861250-58861555	AI1,AI3,AI4,CI1,CI2,CI3,Con1,Con2,Con3	38,28,33,39,32,31,40,49,33	222,179,174,142,161,172,159,205,206	Ntrk2
novel_circ_0011070	chr13	58859168	58878262	+	19094	504	ENSMUSG00000055254;	exon:58859169-58859305,exon:58860146-58860278,exon:58871736-58871771,exon:58874328-58874425,exon:58878163-58878262	AI1,AI3,AI4,CI1,CI2,CI3,Con1,Con2,Con3	38,48,74,48,26,35,37,57,53	161,147,134,106,162,144,155,173,161	Ntrk2
novel_circ_0011075	chr13	58985801	59060462	+	74661	189	ENSMUSG00000055254;	exon:58985802-58985990	AI1,AI3,AI4,CI1,CI3,Con1,Con2,Con3	2,2,11,3,3,4,4,2	76,78,72,65,76,66,74,86	Ntrk2
novel_circ_0011076	chr13	59037966	59060462	+	22496	366	ENSMUSG00000055254;	exon:59037967-59038097,exon:59060228-59060462	AI1,AI3,AI4,CI1,CI2,CI3,Con1,Con2,Con3	6,6,10,7,7,9,7,15,10	66,68,49,48,54,41,40,52,41	Ntrk2
novel_circ_0011077	chr13	59054292	59060462	+	6170	408	ENSMUSG00000055254;	exon:59054293-59054465,exon:59060228-59060462	AI1,AI3,AI4,CI1,CI2,CI3,Con1,Con2,Con3	9,6,9,6,4,8,9,11,8	61,79,70,69,72,59,68,60,69	Ntrk2
novel_circ_0011080	chr13	59454534	59546383	-	91849	798	ENSMUSG00000021557;	intron:59454535-59454680,intron:59460469-59460629,intron:59532013-59532076,intron:59533172-59533239,intron:59536249-59536373,intron:59544387-59544451,intron:59546215-59546383	AI1,AI3,AI4,CI1,CI2,CI3,Con1,Con2,Con3	7,21,40,14,20,16,21,12,22	15,8,16,14,8,7,9,8,6	Agtpbp1
novel_circ_0011081	chr13	59460468	59462173	-	1705	338	ENSMUSG00000021557;	exon:59460469-59460629,exon:59461997-59462173	AI1,AI3,AI4,CI1,CI2,CI3,Con1,Con2,Con3	93,71,73,106,68,92,125,93,104	94,103,122,109,94,108,97,131,130	Agtpbp1
novel_circ_0011083	chr13	59460468	59477138	-	16670	460	ENSMUSG00000021557;	exon:59460469-59460629,exon:59475660-59475813,exon:59476994-59477138	AI1,AI3,AI4,CI1,CI2,Con1	3,2,2,5,5,10	133,139,142,124,101,130	Agtpbp1
novel_circ_0011084	chr13	59460468	59482604	-	22136	249	ENSMUSG00000021557;	exon:59460469-59460629,exon:59482517-59482604	AI3,AI4,CI1,CI2,CI3,Con1,Con2,Con3	8,6,18,9,3,16,11,6	132,151,125,101,121,145,150,160	Agtpbp1
novel_circ_0011086	chr13	59460468	59504310	-	43842	278	ENSMUSG00000021557;	exon:59460469-59460629,exon:59504194-59504310	AI1,AI3,AI4,CI1,CI2,CI3,Con1,Con2,Con3	4,5,5,4,5,11,2,7,4	306,353,349,372,229,311,335,368,385	Agtpbp1
novel_circ_0011088	chr13	59460468	59544451	-	83983	419	ENSMUSG00000021557;	exon:59460469-59460629,exon:59533172-59533239,exon:59536249-59536373,exon:59544387-59544451	AI1,AI3,AI4,CI1,CI2,CI3,Con1,Con2,Con3	16,15,20,24,25,16,30,27,22	85,90,107,98,83,87,85,100,105	Agtpbp1
novel_circ_0011093	chr13	59473687	59477138	-	3451	130	ENSMUSG00000021557;	exon:59473688-59473817	AI1,AI3,AI4,CI1,CI2,CI3,Con1,Con2,Con3	5,2,10,11,5,10,6,18,3	170,166,170,132,100,130,201,198,157	Agtpbp1
novel_circ_0011094	chr13	59473687	59482604	-	8917	363	ENSMUSG00000021557;	exon:59473688-59473817,exon:59476994-59477138,exon:59482517-59482604	AI1,AI3,AI4,CI1,CI2,CI3,Con1,Con2,Con3	6,4,6,14,6,14,4,4,14	160,159,179,136,100,141,216,230,179	Agtpbp1
novel_circ_0011100	chr13	59482516	59497059	-	14543	408	ENSMUSG00000021557;	exon:59482517-59482604,exon:59495333-59495481,exon:59495563-59495649,exon:59496976-59497059	AI1,AI3,AI4,CI1,CI2,CI3,Con1,Con2,Con3	18,20,14,25,25,16,20,22,18	225,273,298,257,205,239,246,277,271	Agtpbp1
novel_circ_0011102	chr13	59482516	59504310	-	21794	205	ENSMUSG00000021557;	exon:59482517-59482604,exon:59504194-59504310	AI1,AI3,AI4,CI1,CI2,CI3,Con1,Con2,Con3	5,9,16,3,6,6,9,7,6	348,411,372,386,231,324,375,400,407	Agtpbp1
novel_circ_0011103	chr13	59482516	59528518	-	46002	314	ENSMUSG00000021557;	exon:59482517-59482604,exon:59525146-59525239,exon:59528387-59528518	AI1,AI3,AI4,CI1,CI2,CI3,Con1,Con2,Con3	3,5,14,8,3,9,7,5,5	470,556,540,440,328,447,550,571,561	Agtpbp1
novel_circ_0011106	chr13	59495332	59497059	-	1727	320	ENSMUSG00000021557;	exon:59495333-59495481,exon:59495563-59495649,exon:59496976-59497059	AI3,AI4,CI1,CI2,CI3,Con1,Con2	9,5,7,3,3,3,8	303,347,277,217,287,308,376	Agtpbp1
novel_circ_0011107	chr13	59495332	59500702	-	5370	236	ENSMUSG00000021557;	exon:59495333-59495481,exon:59495563-59495649	AI1,AI3,AI4,CI1,CI2,CI3,Con1,Con2,Con3	5,13,8,11,5,5,14,13,10	362,427,440,430,248,360,442,489,457	Agtpbp1
novel_circ_0011108	chr13	59495332	59504310	-	8978	353	ENSMUSG00000021557;	exon:59495333-59495481,exon:59495563-59495649,exon:59504194-59504310	AI1,AI3,AI4,CI1,CI2,CI3,Con1,Con2,Con3	26,20,22,24,20,22,30,26,28	395,442,425,406,244,376,438,499,469	Agtpbp1
novel_circ_0011109	chr13	59495332	59508056	-	12724	451	ENSMUSG00000021557;	exon:59495333-59495481,exon:59495563-59495649,exon:59504194-59504310,exon:59507959-59508056	AI1,AI3,AI4,CI1,CI2,CI3,Con1,Con2,Con3	16,13,17,15,4,15,18,21,9	390,418,410,350,216,336,432,488,423	Agtpbp1
novel_circ_0011110	chr13	59495332	59514295	-	18963	445	ENSMUSG00000021557;	exon:59495333-59495481,exon:59495563-59495649,exon:59514087-59514295	AI1,AI3,AI4,CI1,CI2,CI3,Con1,Con2,Con3	13,10,9,18,3,8,10,3,16	405,404,380,364,263,298,434,493,440	Agtpbp1
novel_circ_0011113	chr13	59495332	59544451	-	49119	642	ENSMUSG00000021557;	exon:59495333-59495481,exon:59495563-59495649,exon:59496976-59497059,exon:59532013-59532076,exon:59533172-59533239,exon:59536249-59536373,exon:59544387-59544451	AI1,AI3,AI4,CI1,CI2,CI3,Con1,Con2,Con3	65,64,88,81,48,50,70,77,83	174,179,184,132,98,151,188,233,190	Agtpbp1
novel_circ_0011117	chr13	59504193	59544451	-	40258	537	ENSMUSG00000021557;	exon:59504194-59504310,exon:59507959-59508056,exon:59532013-59532076,exon:59533172-59533239,exon:59536249-59536373,exon:59544387-59544451	AI1,AI3,AI4,CI1,CI2,CI3,Con1,Con2,Con3	41,43,35,40,25,34,51,59,35	274,331,343,371,223,291,321,361,356	Agtpbp1
novel_circ_0011119	chr13	59507958	59544451	-	36493	288	ENSMUSG00000021557;	exon:59507959-59508056,exon:59536249-59536373,exon:59544387-59544451	AI1,AI3,AI4,CI1,CI2,CI3,Con1,Con2,Con3	9,23,20,16,10,14,12,20,15	299,339,330,339,207,301,327,384,354	Agtpbp1
novel_circ_0011120	chr13	59512323	59514295	-	1972	387	ENSMUSG00000021557;	exon:59512324-59512501,exon:59514087-59514295	AI1,AI3,AI4,CI1,CI2,CI3,Con1,Con2,Con3	4,5,9,11,6,9,8,13,15	534,576,538,567,361,416,592,649,602	Agtpbp1
novel_circ_0011123	chr13	59512323	59544451	-	32128	856	ENSMUSG00000021557;	exon:59512324-59512501,exon:59514087-59514295,exon:59531057-59531203,exon:59532013-59532076,exon:59533172-59533239,exon:59536249-59536373,exon:59544387-59544451	AI1,AI3,AI4,CI1,CI2,CI3,Con1,Con2,Con3	71,90,88,80,40,57,89,103,82	301,348,346,337,196,269,346,389,350	Agtpbp1
novel_circ_0011127	chr13	59525145	59544451	-	19306	695	ENSMUSG00000021557;	exon:59525146-59525239,exon:59528387-59528518,exon:59531057-59531203,exon:59532013-59532076,exon:59533172-59533239,exon:59536249-59536373,exon:59544387-59544451	AI1,AI3,AI4,CI1,CI2,CI3,Con1,Con2,Con3	40,57,60,55,28,39,53,71,56	325,326,331,340,219,265,341,392,368	Agtpbp1
novel_circ_0011128	chr13	59528386	59544451	-	16065	322	ENSMUSG00000021557;	exon:59528387-59528518,exon:59536249-59536373,exon:59544387-59544451	AI3,AI4,CI1,CI2,CI3,Con1,Con2,Con3	2,4,9,4,5,2,7,2	358,365,336,249,307,367,446,442	Agtpbp1
novel_circ_0011129	chr13	59531056	59544451	-	13395	469	ENSMUSG00000021557;	exon:59531057-59531203,exon:59532013-59532076,exon:59533172-59533239,exon:59536249-59536373,exon:59544387-59544451	AI3,AI4,CI1,CI2,CI3,Con1,Con2,Con3	4,2,3,5,6,5,4,6	476,514,419,320,406,481,558,527	Agtpbp1
novel_circ_0011132	chr13	59595348	59601071	+	5723	202	ENSMUSG00000021555;	exon:59595349-59595382,exon:59600904-59601071	AI4,Con1,Con2,Con3	5,4,8,2	9,21,11,16	Naa35
novel_circ_0011133	chr13	59598039	59601071	+	3032	358	ENSMUSG00000021555;	exon:59598040-59598154,exon:59599729-59599803,exon:59600904-59601071	AI1,AI3,AI4,CI1,CI2,CI3,Con1,Con2,Con3	30,26,23,26,25,17,29,36,25	9,12,17,8,7,8,21,11,24	Naa35
novel_circ_0011134	chr13	59607245	59618026	+	10781	234	ENSMUSG00000021555;	exon:59607246-59607312,exon:59616744-59616803,exon:59617920-59618026	AI1,AI3,CI2,CI3,Con1,Con2,Con3	5,5,3,6,5,3,3	10,12,3,13,20,13,15	Naa35
novel_circ_0011137	chr13	59642242	59649665	-	7423	378	ENSMUSG00000021556;	exon:59642243-59642387,exon:59645093-59645222,exon:59649563-59649665	AI1,AI3,AI4,CI1,CI3,Con1,Con2,Con3	3,3,2,7,2,3,6,3	7,11,15,12,15,7,6,9	Golm1
novel_circ_0011151	chr13	62201179	62203814	+	2635	267	ENSMUSG00000074867;	exon:62201180-62201385,exon:62203754-62203814	AI3,CI1,CI3,Con1,Con2,Con3	7,4,2,3,8,8	21,8,21,8,25,21	Zfp808
novel_circ_0011164	chr13	63015025	63015963	+	938	938	ENSMUSG00000021458;	exon:63015026-63015963	AI3,AI4,CI1,CI3,Con1,Con2,Con3	225,267,260,238,267,278,252	34,31,30,32,34,39,37	2010111I01Rik
novel_circ_0011165	chr13	63015025	63033189	+	18164	167	ENSMUSG00000021458;	exon:63033023-63033189	AI1,AI3,AI4,CI1,CI2,CI3,Con1,Con2,Con3	18,12,22,13,7,16,17,29,22	21,28,22,24,10,26,20,22,22	2010111I01Rik
novel_circ_0011167	chr13	63033022	63068285	+	35263	413	ENSMUSG00000021458;	exon:63033023-63033189,exon:63068040-63068285	AI1,AI3,AI4,CI3,Con1	4,6,7,3,4	46,45,52,38,51	2010111I01Rik
novel_circ_0011168	chr13	63061034	63068285	+	7251	406	ENSMUSG00000021458;	exon:63061035-63061194,exon:63068040-63068285	AI1,AI3,AI4,CI1,CI2,CI3,Con1,Con2,Con3	221,189,292,192,165,192,181,259,241	33,36,43,35,26,31,40,27,39	2010111I01Rik
novel_circ_0011174	chr13	63068039	63094631	+	26592	462	ENSMUSG00000021458;	intron:63068040-63068285,intron:63094416-63094631	AI3,AI4,CI1,CI2,CI3,Con1,Con2,Con3	6,7,6,6,12,5,9,5	154,130,108,69,137,116,145,142	2010111I01Rik
novel_circ_0011179	chr13	63156545	63171047	+	14502	297	ENSMUSG00000021458;	exon:63156546-63156735,exon:63170941-63171047	AI1,AI3,AI4,CI1,CI2,CI3,Con1,Con2,Con3	100,61,52,50,39,68,68,77,60	214,214,224,157,128,172,150,259,203	2010111I01Rik
novel_circ_0011181	chr13	63156545	63191173	+	34628	508	ENSMUSG00000021458;	exon:63156546-63156735,exon:63170941-63171047,exon:63190479-63190581,exon:63191066-63191173	AI1,AI3,AI4,CI1,CI2,CI3,Con1,Con2,Con3	11,16,15,13,21,15,24,24,14	270,273,299,250,195,243,251,323,302	2010111I01Rik
novel_circ_0011182	chr13	63156545	63199550	+	43005	552	ENSMUSG00000021458;	exon:63156546-63156735,exon:63170941-63171047,exon:63190479-63190581,exon:63191066-63191173,exon:63199507-63199550	AI1,AI3,AI4,CI1,CI2,CI3,Con1,Con2,Con3	93,91,109,62,70,88,73,108,97	213,242,250,212,175,211,213,285,267	2010111I01Rik
novel_circ_0011183	chr13	63156545	63210166	+	53621	613	ENSMUSG00000021458;	exon:63156546-63156735,exon:63170941-63171047,exon:63190479-63190581,exon:63191066-63191173,exon:63199507-63199550,exon:63210106-63210166	AI1,AI3,AI4,CI1,CI2,CI3,Con1,Con2,Con3	63,77,146,60,65,95,57,94,73	119,127,146,110,81,103,103,134,144	2010111I01Rik
novel_circ_0011184	chr13	63156545	63240331	+	83786	547	ENSMUSG00000021458;	exon:63156546-63156735,exon:63191066-63191173,exon:63199507-63199550,exon:63210106-63210166,exon:63240087-63240155,exon:63240257-63240331	AI1,AI3,AI4,CI1,CI2,CI3,Con1,Con2,Con3	17,16,16,20,20,11,9,17,16	88,83,125,100,61,87,81,106,87	2010111I01Rik
novel_circ_0011186	chr13	63170940	63191173	+	20233	318	ENSMUSG00000021458;	exon:63170941-63171047,exon:63190479-63190581,exon:63191066-63191173	AI1,AI3,AI4,CI1,CI2,CI3,Con1,Con2,Con3	4,6,4,5,3,7,11,6,7	448,453,508,369,320,370,395,561,513	2010111I01Rik
novel_circ_0011188	chr13	63170940	63210166	+	39226	423	ENSMUSG00000021458;	exon:63170941-63171047,exon:63190479-63190581,exon:63191066-63191173,exon:63199507-63199550,exon:63210106-63210166	AI1,AI3,AI4,CI1,CI2,CI3,Con1,Con2,Con3	15,8,16,11,10,10,14,8,13	297,306,368,231,209,229,248,374,358	2010111I01Rik
novel_circ_0011191	chr13	63190478	63199550	+	9072	255	ENSMUSG00000021458;	exon:63190479-63190581,exon:63191066-63191173,exon:63199507-63199550	AI1,AI3,AI4,CI1,CI2,CI3,Con1,Con2,Con3	104,108,76,63,60,53,84,108,101	368,400,413,312,258,335,328,481,429	2010111I01Rik
novel_circ_0011193	chr13	63190478	63210166	+	19688	316	ENSMUSG00000021458;	exon:63190479-63190581,exon:63191066-63191173,exon:63199507-63199550,exon:63210106-63210166	AI1,AI3,AI4,CI1,CI2,CI3,Con1,Con2,Con3	289,347,310,266,228,266,312,389,305	281,288,321,222,174,233,227,336,313	2010111I01Rik
novel_circ_0011195	chr13	63190478	63240331	+	49853	460	ENSMUSG00000021458;	exon:63190479-63190581,exon:63191066-63191173,exon:63199507-63199550,exon:63210106-63210166,exon:63240087-63240155,exon:63240257-63240331	AI1,AI3,AI4,CI1,CI2,CI3,Con1,Con2,Con3	121,122,174,128,83,139,108,198,113	252,246,299,213,153,216,205,307,261	2010111I01Rik
novel_circ_0011198	chr13	63190478	63282258	+	91780	516	ENSMUSG00000021458;	exon:63190479-63190581,exon:63191066-63191173,exon:63199507-63199550,exon:63240087-63240155,exon:63240257-63240331,exon:63282142-63282258	AI1,AI3,AI4,CI1,CI2,CI3,Con1,Con2,Con3	33,20,21,27,16,33,17,24,25	251,239,281,191,151,219,193,288,259	2010111I01Rik
novel_circ_0011203	chr13	63282141	63298856	+	16715	349	ENSMUSG00000021458;	exon:63282142-63282258,exon:63296858-63296944,exon:63298712-63298856	AI1,AI3,AI4,CI1,CI2,CI3,Con1,Con2,Con3	11,12,23,13,7,8,10,28,9	182,130,201,166,83,153,146,179,151	2010111I01Rik
novel_circ_0011208	chr13	63398082	63406255	-	8173	339	ENSMUSG00000021461;	exon:63398083-63398177,exon:63400234-63400318,exon:63406097-63406255	AI1,AI3,AI4,CI1,CI3,Con1,Con2,Con3	7,5,13,9,4,10,10,8	5,3,4,1,7,11,5,2	Fancc
novel_circ_0011214	chr13	63594739	63597601	+	2862	523	n/a	intergenic_region:63594740-63594809,intergenic_region:63595983-63596129,intergenic_region:63596502-63596587,intergenic_region:63597382-63597601	AI1,AI3,AI4,CI1,CI2,CI3,Con1,Con2,Con3	10,18,19,16,12,6,9,10,12	3,2,4,4,3,0,3,7,4
novel_circ_0011215	chr13	63595982	63597601	+	1619	233	n/a	intergenic_region:63595983-63596129,intergenic_region:63596502-63596587	AI4,CI1,Con1,Con2,Con3	4,5,2,4,3	10,10,6,12,6
novel_circ_0011220	chr13	63865957	63872927	+	6970	100	ENSMUSG00000021470;	exon:63865958-63866057	AI4,CI3,Con1,Con2,Con3	6,3,3,2,5	14,7,14,14,21	Ercc6l2
novel_circ_0011223	chr13	63894637	63898663	+	4026	312	ENSMUSG00000021470;	exon:63894638-63894819,exon:63898534-63898663	AI1,AI3,AI4,CI1,CI3	3,5,2,2,3	2,3,1,8,0	Ercc6l2
novel_circ_0011225	chr13	64170013	64174858	+	4845	391	ENSMUSG00000021476;	exon:64170014-64170176,exon:64174063-64174221,exon:64174790-64174858	AI1,AI3,AI4,CI1,CI2,CI3,Con1,Con2,Con3	24,21,40,26,19,20,27,32,26	8,11,11,11,10,7,9,8,15	Habp4
novel_circ_0011226	chr13	64184572	64185471	+	899	385	ENSMUSG00000021476;	exon:64184573-64184758,exon:64185273-64185471	AI1,AI3,AI4,CI1,CI2,CI3,Con1,Con2,Con3	6,2,3,7,4,2,3,7,2	102,62,82,61,48,58,77,82,91	Habp4
novel_circ_0011229	chr13	64201331	64225648	-	24317	422	ENSMUSG00000033102;	exon:64201332-64201448,exon:64209107-64209204,exon:64219886-64219948,exon:64220680-64220746,exon:64225572-64225648	AI1,AI3,AI4,CI2,CI3,Con1,Con2,Con3	4,9,6,2,5,9,3,4	52,55,67,46,45,78,107,65	Cdc14b
novel_circ_0011230	chr13	64201331	64247318	-	45987	382	ENSMUSG00000033102;	exon:64201332-64201448,exon:64209107-64209204,exon:64246525-64246600,exon:64247228-64247318	AI1,AI3,AI4,CI1,CI2,CI3,Con1,Con2,Con3	17,11,23,14,8,9,16,24,14	71,68,94,80,51,66,103,84,70	Cdc14b
novel_circ_0011235	chr13	64209106	64216299	-	7193	346	ENSMUSG00000033102;	exon:64209107-64209204,exon:64209926-64210085,exon:64216212-64216299	AI1,AI3,AI4,CI1,Con1,Con2,Con3	2,2,2,4,8,4,2	174,184,188,189,245,237,190	Cdc14b
novel_circ_0011237	chr13	64209106	64220746	-	11640	165	ENSMUSG00000033102;	exon:64209107-64209204,exon:64220680-64220746	AI1,AI3,AI4,CI1,CI2,CI3,Con1,Con2,Con3	4,7,6,5,7,12,6,3,2	157,172,158,181,109,169,230,221,182	Cdc14b
novel_circ_0011238	chr13	64209106	64225648	-	16542	553	ENSMUSG00000033102;	exon:64209107-64209204,exon:64209926-64210085,exon:64216212-64216299,exon:64219886-64219948,exon:64220680-64220746,exon:64225572-64225648	AI1,AI3,AI4,CI1,CI2,CI3,Con1,Con2,Con3	110,68,85,92,65,72,120,114,90	67,74,82,87,55,55,94,127,86	Cdc14b
novel_circ_0011239	chr13	64209106	64247318	-	38212	518	ENSMUSG00000033102;	exon:64209107-64209204,exon:64209926-64210085,exon:64243634-64243726,exon:64246525-64246600,exon:64247228-64247318	AI1,AI3,AI4,CI1,CI2,CI3,Con1,Con2,Con3	42,25,34,30,24,31,60,46,35	86,87,109,105,60,76,119,106,91	Cdc14b
novel_circ_0011242	chr13	64215499	64225648	-	10149	438	ENSMUSG00000033102;	exon:64215500-64215730,exon:64219886-64219948,exon:64220680-64220746,exon:64225572-64225648	AI1,AI3,AI4,CI1,CI2,CI3,Con1,Con2,Con3	17,14,9,9,11,9,17,16,13	231,216,239,255,191,197,304,325,273	Cdc14b
novel_circ_0011248	chr13	64225571	64247318	-	21747	337	ENSMUSG00000033102;	exon:64225572-64225648,exon:64243634-64243726,exon:64246525-64246600,exon:64247228-64247318	AI1,AI3,AI4,CI1,CI2,CI3,Con1,Con2,Con3	8,4,9,8,6,7,10,12,7	197,217,219,223,150,213,308,276,220	Cdc14b
novel_circ_0011250	chr13	64225571	64248499	-	22928	432	ENSMUSG00000033102;	exon:64225572-64225648,exon:64243634-64243726,exon:64246525-64246600,exon:64247228-64247318,exon:64248405-64248499	AI1,AI3,AI4,CI1,CI2,CI3,Con1,Con2,Con3	5,9,7,4,4,4,3,9,4	134,151,138,149,99,156,214,197,157	Cdc14b
novel_circ_0011251	chr13	64243633	64247318	-	3685	260	ENSMUSG00000033102;	exon:64243634-64243726,exon:64246525-64246600,exon:64247228-64247318	AI1,AI3,AI4,CI1,CI2,CI3,Con1,Con2,Con3	26,27,18,19,14,11,30,26,26	121,107,140,135,101,106,176,177,123	Cdc14b
novel_circ_0011252	chr13	64243633	64248466	-	4833	322	ENSMUSG00000033102;	exon:64243634-64243726,exon:64246525-64246600,exon:64247228-64247318,exon:64248405-64248466	AI1,AI3,AI4,CI1,CI2,CI3,Con1,Con2,Con3	185,181,191,153,147,158,171,208,192	72,55,86,85,60,66,99,115,77	Cdc14b
novel_circ_0011253	chr13	64243633	64248499	-	4866	355	ENSMUSG00000033102;	exon:64243634-64243726,exon:64246525-64246600,exon:64247228-64247318,exon:64248405-64248499	AI1,AI3,AI4,CI1,CI2,CI3,Con1,Con2,Con3	23,33,22,25,15,31,34,30,28	61,47,67,66,52,48,84,106,66	Cdc14b
novel_circ_0011255	chr13	64367859	64368238	-	379	270	ENSMUSG00000021477;	exon:64367860-64368006,exon:64368116-64368238	AI1,Con1,Con2,Con3	2,4,3,2	57,37,47,48	Ctsl
novel_circ_0011259	chr13	65081399	65095714	-	14315	287	ENSMUSG00000038212;	exon:65081400-65081527,exon:65087089-65087151,exon:65095619-65095714	AI1,AI3,AI4,CI2	4,2,6,4	25,14,11,8	Mfsd14b
novel_circ_0011262	chr13	6552633	6556702	+	4069	517	ENSMUSG00000021193;	exon:6552634-6552740,exon:6553182-6553333,exon:6555552-6555648,exon:6556542-6556702	AI1,AI3,AI4,CI1,CI2,CI3,Con1,Con2,Con3	5,6,5,7,2,9,12,11,15	9,4,17,5,12,7,15,7,8	Pitrm1
novel_circ_0011263	chr13	6581257	6584700	-	3443	538	ENSMUSG00000021196;	exon:6581258-6581592,exon:6582403-6582505,exon:6584601-6584700	AI1,AI3,AI4,CI1,CI2,CI3,Con1,Con2,Con3	9,10,9,5,4,6,4,6,9	57,46,53,38,40,59,40,66,33	Pfkp
novel_circ_0011271	chr13	66953519	66966541	+	13022	322	ENSMUSG00000021518;	exon:66953520-66953564,exon:66956382-66956506,exon:66966390-66966541	AI1,AI3,AI4,CI1,CI2,CI3,Con1,Con2,Con3	6,2,6,4,3,8,4,2,5	56,53,70,57,38,55,48,50,52	Ptdss1
novel_circ_0011273	chr13	66963312	66966541	+	3229	311	ENSMUSG00000021518;	exon:66963313-66963471,exon:66966390-66966541	AI1,AI3,AI4,CI1,CI2,CI3,Con1,Con2,Con3	13,16,27,17,15,22,14,32,13	65,52,63,62,29,57,54,60,48	Ptdss1
novel_circ_0011274	chr13	66963312	66976811	+	13499	225	ENSMUSG00000021518;	exon:66963313-66963471,exon:66976746-66976811	AI1,AI3,AI4,CI1,CI3,Con1,Con2,Con3	7,5,4,3,10,4,7,4	29,26,30,34,23,35,43,29	Ptdss1
novel_circ_0011276	chr13	67481169	67494729	-	13560	443	n/a	intergenic_region:67481170-67481262,intergenic_region:67481719-67481845,intergenic_region:67494007-67494102,intergenic_region:67494603-67494729	AI1,AI3,AI4,CI2,CI3,Con1,Con2,Con3	6,12,8,2,10,8,7,6	8,8,8,4,4,4,9,4
novel_circ_0011278	chr13	67708102	67711007	-	2905	223	ENSMUSG00000071281;	exon:67710315-67710410,exon:67710881-67711007	AI1,AI4,CI1,CI3,Con1,Con2,Con3	7,2,3,4,4,3,5	8,8,2,7,6,7,4	Zfp65
novel_circ_0011279	chr13	67710314	67711007	-	693	223	ENSMUSG00000071281;	exon:67710315-67710410,exon:67710881-67711007	AI1,AI3,AI4,CI3,Con3	10,6,2,3,3	14,14,22,8,14	Zfp65
novel_circ_0011283	chr13	68630909	68657451	-	26542	614	ENSMUSG00000021536;	exon:68630910-68631024,exon:68640710-68640817,exon:68642457-68642603,exon:68651868-68652026,exon:68657367-68657451	AI3,AI4,CI1,CI2,CI3,Con1,Con2,Con3	7,9,3,7,5,3,5,10	41,40,38,48,37,56,57,50	Adcy2
novel_circ_0011285	chr13	68640709	68652026	-	11317	414	ENSMUSG00000021536;	exon:68640710-68640817,exon:68642457-68642603,exon:68651868-68652026	AI1,AI3,AI4,CI2	4,2,5,2	46,34,50,27	Adcy2
novel_circ_0011286	chr13	68640709	68657451	-	16742	499	ENSMUSG00000021536;	exon:68640710-68640817,exon:68642457-68642603,exon:68651868-68652026,exon:68657367-68657451	AI1,AI3,AI4,CI1,CI2,Con1,Con2,Con3	17,13,10,10,5,7,8,14	54,44,51,35,35,53,58,61	Adcy2
novel_circ_0011296	chr13	68887958	68982544	-	94586	548	ENSMUSG00000021536;	exon:68887959-68888120,exon:68909553-68909626,exon:68911765-68911833,exon:68981320-68981364,exon:68982347-68982544	AI1,AI3,AI4,CI1,CI2,CI3,Con1,Con2,Con3	60,58,66,51,46,52,56,77,84	51,47,57,40,51,47,43,48,36	Adcy2
novel_circ_0011303	chr13	69506915	69515903	-	8988	459	ENSMUSG00000034575;	exon:69506916-69507129,exon:69512890-69513010,exon:69515780-69515903	AI1,AI3,AI4,CI1,CI2,CI3,Con1,Con2,Con3	13,19,21,12,6,17,17,20,8	22,23,32,25,13,29,18,27,19	Papd7
novel_circ_0011305	chr13	69509562	69515903	-	6341	482	ENSMUSG00000034575;	exon:69509563-69509691,exon:69510620-69510727,exon:69512890-69513010,exon:69515780-69515903	AI1,AI3,AI4,CI1,CI2,CI3,Con1,Con2,Con3	22,5,20,12,5,13,6,19,10	34,24,37,24,12,27,22,40,21	Papd7
novel_circ_0011306	chr13	69510619	69515903	-	5284	400	ENSMUSG00000034575;	exon:69510620-69510727,exon:69512890-69513010,exon:69514965-69515011,exon:69515780-69515903	AI1,AI3,AI4,CI1,CI2,CI3,Con1,Con2,Con3	135,149,195,135,101,125,109,184,151	28,28,46,29,19,30,29,36,25	Papd7
novel_circ_0011307	chr13	69512889	69515903	-	3014	292	ENSMUSG00000034575;	exon:69512890-69513010,exon:69514965-69515011,exon:69515780-69515903	AI1,AI3,AI4,CI1,CI2,CI3,Con1,Con2,Con3	624,723,570,538,518,550,569,717,626	175,149,188,146,125,149,165,188,197	Papd7
novel_circ_0011308	chr13	69557788	69559461	+	1673	147	ENSMUSG00000021595;	intron:69559315-69559461	AI1,AI3,AI4,CI1,CI2,CI3,Con1,Con2,Con3	19,11,12,15,10,19,4,9,10	1,0,0,3,1,4,0,3,1	Nsun2
novel_circ_0011309	chr13	70592572	70601236	-	8664	375	ENSMUSG00000034525;	exon:70592573-70592671,exon:70594825-70594931,exon:70601068-70601236	AI1,AI3,AI4,CI1,CI2,CI3,Con1,Con2,Con3	19,7,9,13,6,5,17,14,8	19,17,17,10,9,10,11,15,17	Ice1
novel_circ_0011314	chr13	70787026	70801045	-	14019	506	ENSMUSG00000049538;	exon:70787027-70787164,exon:70791796-70791901,exon:70800784-70801045	AI1,AI3,AI4,CI1,CI2,CI3,Con1,Con2,Con3	13,7,9,2,5,7,9,8,5	2,1,5,3,3,4,5,4,3	Adamts16
novel_circ_0011316	chr13	72575944	72596886	-	20942	378	n/a	intergenic_region:72575945-72576030,intergenic_region:72593207-72593287,intergenic_region:72593989-72594096,intergenic_region:72596784-72596886	AI1,CI1,CI2,CI3,Con1,Con2	2,4,3,5,9,4	2,4,3,8,9,6
novel_circ_0011328	chr13	74180434	74184773	-	4339	486	ENSMUSG00000034152;	exon:74180435-74180557,exon:74182044-74182194,exon:74182277-74182387,exon:74184673-74184773	AI1,AI3,AI4,CI1,CI2,CI3,Con1,Con2,Con3	27,23,38,21,24,23,20,29,29	54,46,38,36,29,61,43,66,61	Exoc3
novel_circ_0011331	chr13	74180434	74199675	-	19241	123	ENSMUSG00000034152;	exon:74180435-74180557	AI1,AI3,AI4,CI1,CI2,CI3,Con1,Con2	3,5,9,10,7,7,3,4	74,59,51,64,60,61,58,78	Exoc3
novel_circ_0011332	chr13	74189160	74193289	-	4129	244	ENSMUSG00000034152;	exon:74189161-74189286,exon:74190070-74190187	AI1,AI3,AI4,CI1,CI2,CI3,Con1,Con2,Con3	11,25,13,5,3,3,11,15,13	48,43,61,43,39,59,43,49,49	Exoc3
novel_circ_0011334	chr13	74657632	74671491	+	13859	274	ENSMUSG00000021583;	exon:74657633-74657771,exon:74660270-74660404	AI1,AI3,AI4,CI1,CI2,CI3,Con1,Con2,Con3	8,14,7,10,6,6,6,10,6	25,34,31,33,21,20,14,5,13	Erap1
novel_circ_0011337	chr13	74671307	74675906	+	4599	223	ENSMUSG00000021583;	exon:74675263-74675403,exon:74675825-74675906	AI1,AI3,AI4,CI1,CI2,CI3,Con1,Con2,Con3	13,14,7,14,7,20,7,3,3	14,25,16,16,6,9,5,7,7	Erap1
novel_circ_0011340	chr13	75097900	75112754	+	14854	437	ENSMUSG00000021587;	exon:75097901-75098047,exon:75099277-75099353,exon:75112542-75112754	AI3,AI4,Con1,Con2,Con3	2,3,2,2,8	17,26,17,9,40	Pcsk1
novel_circ_0011346	chr13	75892905	75913454	-	20549	346	ENSMUSG00000021589;	exon:75892906-75893026,exon:75902178-75902290,exon:75913343-75913454	AI1,AI3,AI4,CI1,CI2,CI3,Con1,Con2,Con3	6,18,6,8,5,14,14,18,23	22,16,26,17,17,17,38,39,18	Rhobtb3
novel_circ_0011348	chr13	75892905	75917847	-	24942	501	ENSMUSG00000021589;	exon:75892906-75893026,exon:75902178-75902290,exon:75913343-75913454,exon:75917693-75917847	AI1,AI3,AI4,CI1,CI2,CI3,Con1,Con2,Con3	46,18,23,21,14,25,25,41,35	12,5,9,9,16,8,23,15,8	Rhobtb3
novel_circ_0011350	chr13	75902177	75917847	-	15670	267	ENSMUSG00000021589;	exon:75913343-75913454,exon:75917693-75917847	AI1,AI4,CI1,CI3,Con1,Con2,Con3	8,2,3,4,5,4,2	35,26,28,23,38,37,41	Rhobtb3
novel_circ_0011353	chr13	76002792	76008286	-	5494	507	ENSMUSG00000043190;	exon:76002793-76003088,exon:76007983-76008017,exon:76008111-76008286	AI1,AI3,AI4,CI1,CI2,CI3,Con1,Con2,Con3	13,13,31,17,9,14,22,13,16	14,9,7,5,5,6,4,10,3	Rfesd
novel_circ_0011354	chr13	76002929	76008286	-	5357	370	ENSMUSG00000043190;	exon:76002930-76003088,exon:76007983-76008017,exon:76008111-76008286	AI1,AI3,AI4,CI1,CI2,CI3,Con1,Con2,Con3	8,17,7,11,8,10,12,8,10	33,27,30,15,24,13,21,19,21	Rfesd
novel_circ_0011357	chr13	76106229	76113113	+	6884	408	ENSMUSG00000033991;	exon:76106230-76106378,exon:76108193-76108283,exon:76112175-76112266,exon:76113038-76113113	AI1,AI3,AI4,CI1,CI3,Con1,Con2,Con3	3,3,2,5,2,6,4,2	15,21,24,14,9,27,18,12	Ttc37
novel_circ_0011360	chr13	76118083	76127600	+	9517	203	ENSMUSG00000033991;	exon:76118084-76118182,exon:76127497-76127600	AI1,AI3,AI4,CI1,Con1,Con2,Con3	2,5,2,3,6,6,3	18,39,21,29,17,28,19	Ttc37
novel_circ_0011367	chr13	76641711	76688630	+	46919	258	ENSMUSG00000021596;	exon:76641712-76641826,exon:76688488-76688630	AI1,AI3,AI4,CI1,CI3,Con1,Con2	3,20,5,22,3,3,2	278,791,402,1225,148,282,253	Mctp1
novel_circ_0011369	chr13	76641711	76723779	+	82068	450	ENSMUSG00000021596;	exon:76641712-76641826,exon:76688488-76688630,exon:76712080-76712159,exon:76723668-76723779	AI1,AI3,AI4,CI1,CI2,CI3,Con1,Con2,Con3	13,16,18,43,9,10,19,13,24	261,605,300,983,162,124,214,196,219	Mctp1
novel_circ_0011384	chr13	76731770	76759820	+	28050	341	ENSMUSG00000021596;	exon:76731771-76731809,exon:76756986-76757156,exon:76759690-76759820	AI1,AI3,AI4,CI1,CI2,CI3,Con1,Con2,Con3	12,9,5,25,6,3,19,21,22	384,687,445,1087,248,205,398,349,349	Mctp1
novel_circ_0011389	chr13	76741293	76759820	+	18527	362	ENSMUSG00000021596;	exon:76741294-76741353,exon:76756986-76757156,exon:76759690-76759820	AI1,AI3,AI4,CI1,CI2,CI3,Con1,Con2,Con3	69,47,54,55,26,34,36,41,34	222,358,268,482,145,132,270,240,215	Mctp1
novel_circ_0011392	chr13	76756985	76759820	+	2835	302	ENSMUSG00000021596;	exon:76756986-76757156,exon:76759690-76759820	AI1,AI3,AI4,CI1,CI2,CI3,Con1,Con2,Con3	122,80,58,153,64,80,144,99,149	438,808,510,1254,266,237,446,399,394	Mctp1
novel_circ_0011393	chr13	76756985	76806262	+	49277	583	ENSMUSG00000021596;	exon:76756986-76757156,exon:76759690-76759820,exon:76801359-76801545,exon:76806169-76806262	AI1,AI3,AI4,CI1,CI2,CI3,Con1,Con2,Con3	48,57,62,52,52,24,49,42,51	376,707,406,1140,214,219,376,327,374	Mctp1
novel_circ_0011394	chr13	76756985	76827801	+	70816	599	ENSMUSG00000021596;	exon:76756986-76757156,exon:76759690-76759820,exon:76825206-76825307,exon:76825723-76825797,exon:76827682-76827801	AI1,AI3,AI4,CI1,CI2,CI3,Con1,Con2,Con3	26,22,35,39,14,24,23,27,19	298,663,317,994,172,155,263,246,283	Mctp1
novel_circ_0011397	chr13	76801358	76827801	+	26443	382	ENSMUSG00000021596;	exon:76801359-76801545,exon:76825723-76825797,exon:76827682-76827801	AI1,AI3,AI4,CI2,CI3,Con1,Con3	6,2,2,3,7,5,3	271,494,317,173,153,318,300	Mctp1
novel_circ_0011410	chr13	77066599	77126714	-	60115	745	ENSMUSG00000021597;	exon:77066600-77066747,exon:77083441-77083606,exon:77125230-77125470,exon:77126365-77126440,exon:77126601-77126714	AI1,AI3,AI4,CI1,CI2,CI3,Con1,Con2,Con3	93,105,90,65,68,91,83,103,126	26,25,25,11,16,26,13,18,30	Slf1
novel_circ_0011413	chr13	77083440	77084460	-	1020	295	ENSMUSG00000021597;	exon:77083441-77083606,exon:77084332-77084460	AI1,AI3,AI4,CI1,CI2,CI3,Con1,Con2,Con3	4,6,5,6,5,3,5,7,7	154,202,183,144,109,138,167,222,170	Slf1
novel_circ_0011414	chr13	77083440	77092411	-	8971	508	ENSMUSG00000021597;	exon:77083441-77083606,exon:77084332-77084460,exon:77091185-77091343,exon:77092358-77092411	AI1,AI3,AI4,CI1,CI2,CI3,Con1,Con2,Con3	9,22,22,12,7,7,17,12,16	133,216,202,117,110,134,146,221,194	Slf1
novel_circ_0011425	chr13	77174852	77193223	+	18371	301	ENSMUSG00000071252;	exon:77174853-77174984,exon:77183601-77183769	AI1,AI3,AI4,CI1,CI2,CI3,Con1,Con2,Con3	29,45,18,14,22,20,32,51,36	7,11,8,16,11,10,8,7,10	2210408I21Rik
novel_circ_0011427	chr13	77192553	77193223	+	670	670	ENSMUSG00000071252;	exon:77192554-77193223	AI1,AI3,AI4,CI1,CI2,CI3,Con1,Con2,Con3	54,52,63,66,39,45,54,85,38	44,56,54,56,29,42,34,48,42	2210408I21Rik
novel_circ_0011432	chr13	77254122	77269944	+	15822	278	ENSMUSG00000071252;	exon:77254123-77254217,exon:77269762-77269944	AI1,AI3,AI4,CI1,Con1,Con2	2,2,10,4,4,7	31,30,36,38,30,37	2210408I21Rik
novel_circ_0011433	chr13	77254122	77281152	+	27030	206	ENSMUSG00000071252;	exon:77254123-77254217,exon:77281042-77281152	AI1,AI3,AI4,CI1,CI2,CI3,Con1,Con2,Con3	2,3,4,9,2,3,3,5,4	37,21,22,32,27,19,21,33,23	2210408I21Rik
novel_circ_0011438	chr13	77298466	77303460	+	4994	305	ENSMUSG00000071252;	exon:77298467-77298606,exon:77303296-77303460	AI1,AI3,AI4,CI1,CI2,CI3,Con1,Con2,Con3	8,10,8,4,12,4,10,11,8	14,15,15,13,14,8,11,16,9	2210408I21Rik
novel_circ_0011440	chr13	77323364	77334363	+	10999	501	ENSMUSG00000071252;	exon:77323365-77323770,exon:77334269-77334363	AI1,AI3,AI4,CI1,CI2,CI3,Con1,Con2,Con3	10,13,10,6,6,17,10,11,13	4,4,9,6,6,5,0,5,4	2210408I21Rik
novel_circ_0011442	chr13	77759427	77761938	+	2511	460	ENSMUSG00000064138;	exon:77759428-77759529,exon:77759878-77760134,exon:77761838-77761938	AI1,CI1,CI2,CI3,Con1,Con3	4,4,3,2,6,3	11,14,14,16,10,14	Fam172a
novel_circ_0011451	chr13	77902653	77952104	+	49451	342	ENSMUSG00000064138;	exon:77902654-77902875,exon:77951985-77952104	AI1,AI3,AI4,CI1,CI2,CI3,Con1,Con2,Con3	21,19,17,20,12,11,19,24,9	78,61,79,51,53,60,65,81,56	Fam172a
novel_circ_0011453	chr13	77951984	78006472	+	54488	322	ENSMUSG00000064138;	exon:77951985-77952104,exon:77999586-77999702,exon:78006388-78006472	AI1,AI3,AI4,CI1,CI2,CI3,Con1,Con2,Con3	65,59,69,60,44,67,46,68,50	75,50,56,49,45,56,42,82,58	Fam172a
novel_circ_0011457	chr13	77999585	78006472	+	6887	315	ENSMUSG00000064138;	exon:77999586-77999702,exon:78002598-78002710,exon:78006388-78006472	AI1,AI3,AI4,CI1,CI3,Con1,Con2	5,4,5,4,2,2,13	77,57,64,43,61,63,78	Fam172a
novel_circ_0011459	chr13	78231217	78235020	+	3803	555	ENSMUSG00000087143;	exon:78231218-78231413,exon:78234662-78235020	AI1,AI3,AI4,CI1,CI2,CI3,Con1,Con2,Con3	16,49,34,30,18,41,31,48,23	27,14,32,11,11,9,10,11,9	--
novel_circ_0011460	chr13	78231217	78235944	+	4727	196	ENSMUSG00000087143;	exon:78231218-78231413	AI3,AI4,Con1,Con2,Con3	7,5,3,6,6	16,24,14,11,13	--
novel_circ_0011470	chr13	81687125	81699893	-	12768	391	ENSMUSG00000035834;	exon:81687126-81687176,exon:81689197-81689256,exon:81694648-81694777,exon:81699744-81699893	AI1,AI3,AI4,CI1,CI2,CI3,Con1,Con2,Con3	2,8,4,8,5,7,2,4,7	2,1,11,8,0,2,6,4,4	Polr3g
novel_circ_0011474	chr13	83439902	83446420	-	6518	115	n/a	intergenic_region:83439903-83440017	AI1,AI3,AI4,CI1,CI2,CI3,Con2,Con3	2,3,5,3,4,5,7,2	6,4,2,3,4,4,7,1
novel_circ_0011476	chr13	83575534	83592981	+	17447	400	ENSMUSG00000005583;	exon:83575535-83575730,exon:83592778-83592981	AI1,AI3,AI4,CI1,CI2,CI3,Con1,Con2,Con3	19,15,12,11,7,20,12,17,16	184,197,166,186,130,204,177,209,221	Mef2c
novel_circ_0011478	chr13	83575537	83592981	+	17444	397	ENSMUSG00000005583;	exon:83575538-83575730,exon:83592778-83592981	AI1,AI3,AI4,CI1,CI2,CI3,Con1,Con2,Con3	19,35,30,22,21,30,31,22,27	188,199,168,187,132,204,177,210,222	Mef2c
novel_circ_0011481	chr13	83625264	83635469	+	10205	379	ENSMUSG00000005583;	exon:83625265-83625408,exon:83633055-83633241,exon:83635422-83635469	AI1,AI3,AI4,CI1,CI2,CI3,Con1,Con2,Con3	78,90,111,51,46,70,57,91,79	187,186,126,160,134,169,184,224,241	Mef2c
novel_circ_0011487	chr13	83872655	83884235	+	11580	434	n/a	intergenic_region:83872656-83872761,intergenic_region:83876761-83876872,intergenic_region:83883556-83883674,intergenic_region:83884139-83884235	AI1,AI3,AI4,CI1,CI2,CI3,Con1,Con2,Con3	36,33,24,24,18,24,26,34,22	13,7,7,7,3,8,6,6,9
novel_circ_0011490	chr13	84251229	84260240	+	9011	286	ENSMUSG00000035762;	exon:84251230-84251333,exon:84257761-84257844,exon:84260143-84260240	AI1,AI3,AI4,CI1,CI2,CI3,Con1,Con2,Con3	290,282,306,230,193,227,287,345,298	11,13,29,19,13,16,17,30,18	Tmem161b
novel_circ_0011494	chr13	84272170	84294715	+	22545	384	ENSMUSG00000035762;	exon:84272171-84272327,exon:84282749-84282862,exon:84294603-84294715	AI1,AI3,AI4,CI1,CI2,CI3,Con1,Con2,Con3	29,17,21,23,13,14,21,35,30	8,2,22,13,5,12,12,15,11	Tmem161b
novel_circ_0011495	chr13	84282808	84286798	+	3990	370	ENSMUSG00000035762;	exon:84282809-84282862,exon:84283304-84283364,exon:84283985-84284125,exon:84286685-84286798	CI3,Con1,Con2,Con3	4,5,2,3	45,46,90,69	Tmem161b
novel_circ_0011499	chr13	85202332	85211914	+	9582	225	ENSMUSG00000021548;	exon:85202333-85202496,exon:85211854-85211914	AI1,AI3,AI4,CI2,CI3,Con1	10,6,2,2,3,4	11,15,18,8,16,27	Ccnh
novel_circ_0011506	chr13	85244187	85258470	-	14283	389	ENSMUSG00000021549;	exon:85244188-85244338,exon:85246591-85246643,exon:85250432-85250463,exon:85258318-85258470	AI1,AI4,CI1,CI2,CI3,Con1,Con2,Con3	6,10,4,3,5,6,4,7	17,26,21,28,10,15,20,18	Rasa1
novel_circ_0011507	chr13	85250431	85258470	-	8039	185	ENSMUSG00000021549;	exon:85250432-85250463,exon:85258318-85258470	AI1,AI4,CI2,CI3,Con1,Con2,Con3	3,3,6,3,3,7,5	23,18,15,11,26,11,21	Rasa1
novel_circ_0011508	chr13	85255383	85258470	-	3087	360	ENSMUSG00000021549;	exon:85255384-85255454,exon:85256339-85256474,exon:85258318-85258470	AI1,AI4,CI1,Con1,Con2,Con3	3,4,2,3,3,2	15,15,14,18,14,15	Rasa1
novel_circ_0011509	chr13	8559103	8570574	+	11471	87	ENSMUSG00000052551;	exon:8559104-8559190	AI1,AI3,AI4,CI1,CI2,CI3,Con1,Con2,Con3	56,44,83,35,42,42,46,61,54	43,29,32,19,23,23,25,36,33	Adarb2
novel_circ_0011515	chr13	8672404	8701731	+	29327	596	ENSMUSG00000052551;	exon:8672405-8672519,exon:8692219-8692378,exon:8697620-8697788,exon:8701580-8701731	AI1,AI3,AI4,CI1,CI2,CI3,Con1,Con2,Con3	18,32,38,17,31,24,16,23,31	67,78,69,69,67,50,51,101,74	Adarb2
novel_circ_0011516	chr13	8672404	8713768	+	41364	592	ENSMUSG00000052551;	exon:8672405-8672519,exon:8692219-8692378,exon:8701584-8701731,exon:8713600-8713768	AI1,AI3,AI4,CI1,CI2,CI3,Con1,Con2,Con3	10,6,11,7,13,8,10,8,14	52,48,56,43,55,38,31,68,52	Adarb2
novel_circ_0011517	chr13	8672404	8731971	+	59567	635	ENSMUSG00000052551;	exon:8672405-8672519,exon:8697620-8697788,exon:8713600-8713768,exon:8731790-8731971	AI1,AI3,AI4,CI1,CI2,CI3,Con1,Con2,Con3	17,14,13,16,20,11,15,6,17	17,7,15,15,19,18,16,25,15	Adarb2
novel_circ_0011520	chr13	8697619	8701731	+	4112	321	ENSMUSG00000052551;	exon:8697620-8697788,exon:8701580-8701731	AI1,AI3,AI4,CI1,CI2,CI3,Con1,Con2,Con3	6,3,8,3,4,4,3,5,8	89,97,103,86,93,60,75,118,105	Adarb2
novel_circ_0011521	chr13	8697619	8713768	+	16149	490	ENSMUSG00000052551;	exon:8697620-8697788,exon:8701580-8701731,exon:8713600-8713768	AI1,AI3,AI4,CI1,CI2,CI3,Con1,Con2,Con3	26,17,19,17,14,14,8,16,21	73,70,92,62,84,48,55,85,83	Adarb2
novel_circ_0011522	chr13	8697619	8731971	+	34352	351	ENSMUSG00000052551;	exon:8697620-8697788,exon:8731790-8731971	AI1,AI3,AI4,CI1,CI2,CI3,Con1,Con2,Con3	17,9,21,16,12,15,10,15,24	39,29,52,34,48,29,40,42,46	Adarb2
novel_circ_0011527	chr13	8701579	8731971	+	30392	503	ENSMUSG00000052551;	exon:8701580-8701731,exon:8713600-8713768,exon:8731790-8731971	AI1,AI3,AI4,CI1,CI2,CI3,Con1,Con2,Con3	7,7,11,2,6,10,12,9,13	76,88,82,57,75,63,63,85,88	Adarb2
novel_circ_0011528	chr13	8713599	8731971	+	18372	351	ENSMUSG00000052551;	exon:8713600-8713768,exon:8731790-8731971	AI1,AI3,AI4,CI1,CI2,CI3,Con1,Con2,Con3	20,11,24,16,11,15,15,22,19	56,65,60,46,58,46,48,83,59	Adarb2
novel_circ_0011530	chr13	8819862	8820545	-	683	250	ENSMUSG00000021147;	exon:8819863-8819977,exon:8820411-8820545	AI1,AI3,AI4,CI1,CI2,CI3,Con3	2,3,5,4,2,2,4	58,41,50,61,39,38,46	Wdr37
novel_circ_0011531	chr13	8819862	8837023	-	17161	356	ENSMUSG00000021147;	exon:8819863-8819977,exon:8836783-8837023	AI1,AI3,AI4,CI1,CI2,CI3,Con1,Con2,Con3	18,14,22,14,11,12,14,12,17	77,69,72,74,62,71,75,103,90	Wdr37
novel_circ_0011533	chr13	8819862	8849669	-	29807	458	ENSMUSG00000021147;	exon:8819863-8819977,exon:8820411-8820545,exon:8847615-8847686,exon:8849534-8849669	AI1,AI3,AI4,CI1,CI2,CI3,Con1,Con2,Con3	14,7,16,15,18,10,18,11,8	112,104,106,114,96,100,122,116,140	Wdr37
novel_circ_0011534	chr13	8819862	8861265	-	41403	390	ENSMUSG00000021147;	exon:8819863-8819977,exon:8856832-8856928,exon:8861088-8861265	AI1,AI3,AI4,CI1,CI2,CI3,Con1,Con2,Con3	21,18,18,17,7,20,21,26,13	30,31,20,33,26,23,28,35,32	Wdr37
novel_circ_0011538	chr13	8835296	8837023	-	1727	383	ENSMUSG00000021147;	exon:8835297-8835438,exon:8836783-8837023	AI1,AI3,AI4,CI1,CI2,CI3,Con1,Con2,Con3	78,87,107,76,58,60,75,72,77	118,100,111,119,104,99,108,148,121	Wdr37
novel_circ_0011540	chr13	8835296	8844831	-	9535	505	ENSMUSG00000021147;	exon:8835297-8835438,exon:8836783-8837023,exon:8842730-8842806,exon:8844787-8844831	AI1,AI3,AI4,CI3,Con1,Con2,Con3	9,2,5,14,4,4,4	151,132,123,114,130,161,140	Wdr37
novel_circ_0011541	chr13	8835296	8849669	-	14373	350	ENSMUSG00000021147;	exon:8835297-8835438,exon:8847615-8847686,exon:8849534-8849669	AI1,AI3,AI4,CI1,CI2,CI3,Con1,Con2,Con3	17,16,17,23,14,22,18,25,19	154,134,145,160,138,128,154,160,170	Wdr37
novel_circ_0011542	chr13	8835296	8861265	-	25969	320	ENSMUSG00000021147;	exon:8835297-8835438,exon:8861088-8861265	AI1,AI3,AI4,CI1,CI2,CI3,Con1,Con2,Con3	13,10,15,14,9,10,14,15,18	71,62,59,79,68,52,61,79,62	Wdr37
novel_circ_0011544	chr13	8836782	8849669	-	12887	241	ENSMUSG00000021147;	exon:8836783-8837023	AI1,CI1,CI3,Con1,Con2,Con3	5,5,2,3,7,4	229,226,191,222,234,272	Wdr37
novel_circ_0011545	chr13	8836782	8861265	-	24483	419	ENSMUSG00000021147;	exon:8836783-8837023,exon:8861088-8861265	AI1,AI3,AI4,CI1,CI2,CI3,Con1,Con2,Con3	11,3,7,13,2,8,10,6,7	146,144,144,145,126,114,130,153,165	Wdr37
novel_circ_0011546	chr13	8842729	8849669	-	6940	330	ENSMUSG00000021147;	exon:8842730-8842806,exon:8844787-8844831,exon:8847615-8847686,exon:8849534-8849669	AI1,AI3,AI4,CI1,CI2,CI3,Con1,Con2,Con3	11,6,11,7,8,9,5,9,7	174,151,160,171,144,159,175,201,214	Wdr37
novel_circ_0011547	chr13	8842729	8861265	-	18536	372	ENSMUSG00000021147;	exon:8842730-8842806,exon:8844787-8844831,exon:8847615-8847686,exon:8861088-8861265	AI1,AI3,AI4,CI1,CI2,CI3,Con1,Con2,Con3	12,18,20,14,11,21,15,20,20	93,78,74,90,76,82,83,120,106	Wdr37
novel_circ_0011549	chr13	8844786	8861265	-	16479	431	ENSMUSG00000021147;	exon:8844787-8844831,exon:8847615-8847686,exon:8849534-8849669,exon:8861088-8861265	AI1,AI3,AI4,CI1,CI2,CI3,Con1,Con2,Con3	12,18,22,7,15,13,17,15,6	127,113,91,108,94,96,105,131,121	Wdr37
novel_circ_0011550	chr13	8847614	8861265	-	13651	250	ENSMUSG00000021147;	exon:8847615-8847686,exon:8861088-8861265	AI1,AI3,AI4,CI1,CI2,CI3,Con1,Con2,Con3	6,2,6,4,2,6,2,7,5	126,120,103,114,101,97,118,142,127	Wdr37
novel_circ_0011554	chr13	88874552	88878181	+	3629	543	ENSMUSG00000034488;	intron:88874553-88874685,intron:88876148-88876290,intron:88877292-88877466,intron:88878090-88878181	AI1,AI3,AI4,CI1,CI2,CI3,Con1,Con2,Con3	9,10,10,4,3,6,8,14,13	11,11,10,4,3,14,7,10,8	Edil3
novel_circ_0011562	chr13	88944819	89042560	+	97741	569	ENSMUSG00000034488;	exon:88944820-88944948,exon:88953363-88953452,exon:88967501-88967597,exon:88968672-88968765,exon:88977755-88977784,exon:89042432-89042560	AI1,AI3,AI4,CI1,CI2,CI3,Con1,Con2,Con3	16,7,7,2,9,3,6,13,11	88,75,95,47,43,86,72,125,77	Edil3
novel_circ_0011574	chr13	89131673	89184863	+	53190	185	ENSMUSG00000034488;	exon:89184679-89184863	AI1,AI3,AI4,CI1,CI2,CI3,Con1,Con3	2,9,5,3,6,4,4,2	68,76,93,51,46,69,88,86	Edil3
novel_circ_0011575	chr13	89177144	89184863	+	7719	486	ENSMUSG00000034488;	exon:89177145-89177300,exon:89180236-89180380,exon:89184679-89184863	AI1,AI3,AI4,CI1,CI2,CI3,Con1,Con2,Con3	24,32,39,22,22,15,20,32,28	50,65,36,40,35,53,67,102,65	Edil3
novel_circ_0011583	chr13	8989052	8992815	-	3763	194	ENSMUSG00000021149;	exon:8989053-8989145,exon:8990698-8990798	AI1,AI3,AI4,CI2,CI3,Con1,Con2,Con3	3,2,4,2,2,3,4,2	16,15,10,9,10,17,22,10	Gtpbp4
novel_circ_0011585	chr13	8991714	8992815	-	1101	412	ENSMUSG00000021149;	exon:8991715-8991851,exon:8991932-8992035,exon:8992645-8992815	AI1,AI3,AI4,CI1,CI3,Con2,Con3	3,3,6,6,2,5,5	25,19,7,18,15,30,26	Gtpbp4
novel_circ_0011586	chr13	89940961	89992606	-	51645	393	ENSMUSG00000021615;	exon:89940962-89941109,exon:89991073-89991164,exon:89992454-89992606	AI1,AI3,AI4,CI1,CI2,CI3,Con1,Con2,Con3	12,22,29,10,11,17,18,29,20	106,86,100,68,57,75,82,122,97	Xrcc4
novel_circ_0011588	chr13	89940961	90001084	-	60123	560	ENSMUSG00000021615;	exon:89940962-89941109,exon:89991073-89991164,exon:89992454-89992606,exon:90000918-90001084	AI1,AI3,AI4,CI1,CI2,CI3,Con1,Con2,Con3	42,42,57,20,32,32,38,36,30	62,72,77,40,56,54,42,68,86	Xrcc4
novel_circ_0011591	chr13	89991072	89992606	-	1534	245	ENSMUSG00000021615;	exon:89991073-89991164,exon:89992454-89992606	AI1,AI3,AI4,CI1,CI2,CI3,Con1,Con2,Con3	24,40,15,23,19,12,13,30,16	150,137,150,96,90,118,127,167,139	Xrcc4
novel_circ_0011592	chr13	89991072	90001079	-	10007	407	ENSMUSG00000021615;	exon:89991073-89991164,exon:89992454-89992606,exon:90000918-90001079	AI1,AI4,CI2,Con1,Con2,Con3	5,4,3,4,7,9	110,134,94,102,116,132	Xrcc4
novel_circ_0011593	chr13	89991072	90001084	-	10012	412	ENSMUSG00000021615;	exon:89991073-89991164,exon:89992454-89992606,exon:90000918-90001084	AI1,AI3,AI4,CI1,CI3,Con1,Con2,Con3	41,40,54,43,43,47,34,41	109,125,134,70,100,93,115,132	Xrcc4
novel_circ_0011598	chr13	90062008	90071689	-	9681	325	ENSMUSG00000021615;	exon:90062009-90062184,exon:90071541-90071689	AI1,AI3,AI4,CI1,CI2,CI3,Con1,Con2,Con3	9,9,7,8,9,3,9,7,8	78,89,95,35,67,74,55,78,101	Xrcc4
novel_circ_0011602	chr13	91022569	91040988	-	18419	436	ENSMUSG00000021619;	exon:91022570-91022667,exon:91029419-91029490,exon:91029766-91029892,exon:91040850-91040988	AI1,AI3,AI4,CI1,CI2,CI3,Con1,Con2,Con3	17,11,15,13,9,9,7,9,14	3,3,3,3,6,3,4,4,3	Atg10
novel_circ_0011605	chr13	9117965	9123962	+	5997	319	ENSMUSG00000033499;	exon:9117966-9118105,exon:9122108-9122226,exon:9123903-9123962	AI1,AI3,AI4,CI1,CI2,CI3,Con1,Con2,Con3	8,11,13,8,9,6,7,8,9	36,53,23,25,23,31,28,39,27	Larp4b
novel_circ_0011607	chr13	9122107	9137301	+	15194	474	ENSMUSG00000033499;	exon:9122108-9122226,exon:9123903-9123962,exon:9136779-9136926,exon:9137155-9137301	AI1,AI3,AI4,CI1,CI2,CI3,Con1,Con2,Con3	29,15,17,18,19,24,13,36,18	89,81,76,63,53,75,90,71,67	Larp4b
novel_circ_0011609	chr13	9122107	9151224	+	29117	537	ENSMUSG00000033499;	exon:9122108-9122226,exon:9123903-9123962,exon:9136779-9136926,exon:9151015-9151224	AI1,AI3,AI4,CI1,CI2,CI3,Con1,Con2,Con3	13,8,2,8,9,11,6,6,13	49,52,51,43,29,57,56,42,52	Larp4b
novel_circ_0011615	chr13	9136778	9151224	+	14446	559	ENSMUSG00000033499;	exon:9136779-9136926,exon:9137155-9137301,exon:9150865-9150918,exon:9151015-9151224	AI1,AI3,AI4,CI1,CI2,CI3,Con1,Con2,Con3	15,13,13,11,6,5,8,5,8	56,76,46,47,35,47,56,63,48	Larp4b
novel_circ_0011624	chr13	91492320	91564694	+	72374	359	ENSMUSG00000003992;	intron:91492321-91492459,intron:91524585-91524657,intron:91539335-91539396,intron:91564610-91564694	AI1,AI3,AI4,CI1,CI2,CI3,Con1,Con2,Con3	18,16,28,4,17,10,3,17,15	280,340,353,197,200,204,193,246,267	Ssbp2
novel_circ_0011627	chr13	91524584	91564694	+	40110	1746	ENSMUSG00000003992;	exon:91524585-91524657,exon:91525615-91525676,exon:91531675-91531843,exon:91533801-91534191,exon:91538612-91539396,exon:91541510-91541614,exon:91542019-91542094,exon:91564610-91564694	AI1,AI3,AI4,CI1,CI2,CI3,Con1,Con2,Con3	1113,1439,1433,888,787,939,877,1124,1175	327,399,411,232,245,241,248,300,314	Ssbp2
novel_circ_0011628	chr13	91524584	91564713	+	40129	534	ENSMUSG00000003992;	exon:91524585-91524657,exon:91533973-91534191,exon:91539335-91539396,exon:91542019-91542094,exon:91564610-91564713	AI1,AI3,AI4,CI1,CI2,CI3,Con1,Con2,Con3	19,20,15,13,11,17,10,25,18	67,79,77,46,63,50,67,71,68	Ssbp2
novel_circ_0011630	chr13	91524584	91594723	+	70139	470	ENSMUSG00000003992;	intron:91524585-91524657,intron:91539335-91539396,intron:91564610-91564713,intron:91594493-91594723	AI1,AI3,AI4,CI1,CI2,CI3,Con1,Con2,Con3	35,31,53,38,21,36,26,35,52	68,81,73,44,62,53,69,66,70	Ssbp2
novel_circ_0011631	chr13	91524584	91604455	+	79871	398	ENSMUSG00000003992;	intron:91524585-91524657,intron:91539335-91539396,intron:91564610-91564694,intron:91604278-91604455	AI1,AI3,AI4,CI1,CI2,CI3,Con1,Con2,Con3	160,162,204,99,104,82,115,126,126	75,81,77,47,71,58,68,76,73	Ssbp2
novel_circ_0011653	chr13	91919827	91972285	-	52458	299	ENSMUSG00000021708;	exon:91919828-91919931,exon:91968947-91969036,exon:91972181-91972285	AI1,AI4,CI1,CI2,CI3,Con1,Con2,Con3	11,3,2,2,4,3,6,6	65,67,45,46,60,40,58,43	Rasgrf2
novel_circ_0011655	chr13	91919827	91988039	-	68212	436	ENSMUSG00000021708;	exon:91919828-91919931,exon:91983453-91983701,exon:91987957-91988039	AI1,AI3,AI4,CI2,CI3,Con2,Con3	2,4,4,3,11,3,3	36,51,44,24,35,25,19	Rasgrf2
novel_circ_0011662	chr13	91968946	91988039	-	19093	278	ENSMUSG00000021708;	exon:91968947-91969036,exon:91972181-91972285,exon:91987957-91988039	AI1,AI3,AI4,CI1,CI2,CI3,Con1,Con2,Con3	24,16,31,20,18,18,18,26,28	47,51,51,39,27,34,40,35,23	Rasgrf2
novel_circ_0011670	chr13	92235573	92256802	-	21229	378	ENSMUSG00000014850;	exon:92235574-92235731,exon:92249827-92249938,exon:92256695-92256802	AI1,AI3,AI4,CI1,CI2,CI3,Con1,Con2,Con3	6,18,17,10,14,17,12,16,11	41,47,35,34,25,27,25,65,49	Msh3
novel_circ_0011674	chr13	92235573	92300358	-	64785	465	ENSMUSG00000014850;	exon:92235574-92235731,exon:92249827-92249938,exon:92299153-92299262,exon:92300274-92300358	AI1,AI3,AI4,CI1,CI2,CI3,Con1,Con2,Con3	24,15,17,21,16,20,21,29,21	29,30,35,27,23,16,42,44,35	Msh3
novel_circ_0011677	chr13	92249826	92265991	-	16165	402	ENSMUSG00000014850;	exon:92249827-92249938,exon:92256695-92256802,exon:92263721-92263837,exon:92265927-92265991	AI1,AI3,AI4,CI1,CI3,Con1,Con2,Con3	7,2,4,7,3,5,11,7	59,72,60,59,49,65,95,87	Msh3
novel_circ_0011679	chr13	92249826	92300358	-	50532	532	ENSMUSG00000014850;	exon:92249827-92249938,exon:92256695-92256802,exon:92263721-92263837,exon:92299153-92299262,exon:92300274-92300358	AI1,AI3,AI4,CI1,CI3,Con1,Con2,Con3	9,3,12,8,5,8,5,8	38,38,44,48,32,57,75,65	Msh3
novel_circ_0011680	chr13	92256694	92300358	-	43664	436	ENSMUSG00000014850;	exon:92256695-92256802,exon:92285877-92286009,exon:92299153-92299262,exon:92300274-92300358	AI1,AI3,AI4,CI1,CI2,CI3,Con1,Con2,Con3	6,11,5,4,3,5,7,5,15	54,44,51,59,47,35,69,87,75	Msh3
novel_circ_0011687	chr13	92285876	92300358	-	14482	328	ENSMUSG00000014850;	exon:92285877-92286009,exon:92299153-92299262,exon:92300274-92300358	AI1,AI3,AI4,CI1,CI2,CI3,Con1,Con2,Con3	7,5,2,9,5,11,2,5,4	74,69,72,77,44,47,81,74,87	Msh3
novel_circ_0011688	chr13	92285876	92312686	-	26810	356	ENSMUSG00000014850;	exon:92285877-92286009,exon:92299153-92299262,exon:92312574-92312686	AI3,CI1,CI2,CI3,Con1,Con2,Con3	2,5,2,2,8,4,3	58,66,30,38,52,51,68	Msh3
novel_circ_0011690	chr13	92299152	92312686	-	13534	423	ENSMUSG00000014850;	exon:92299153-92299262,exon:92300274-92300358,exon:92309445-92309559,exon:92312574-92312686	AI1,AI3,AI4,CI1,CI2,CI3,Con1,Con2,Con3	10,5,6,11,4,9,14,16,12	51,61,48,51,49,34,46,52,54	Msh3
novel_circ_0011694	chr13	92466976	92468162	-	1186	354	ENSMUSG00000034334;	exon:92466977-92467112,exon:92467945-92468162	AI1,AI3,AI4,CI1,CI2,CI3,Con1,Con2,Con3	24,25,27,11,23,17,24,36,27	13,14,28,8,23,22,17,26,32	Fam151b
novel_circ_0011696	chr13	92466976	92477953	-	10977	646	ENSMUSG00000034334;	exon:92466977-92467112,exon:92467945-92468162,exon:92473963-92474128,exon:92477828-92477953	AI1,AI3,AI4,CI1,CI2,CI3,Con1,Con2,Con3	11,17,8,14,11,13,13,12,11	4,10,4,2,7,7,4,8,9	Fam151b
novel_circ_0011706	chr13	93338483	93356079	+	17596	210	ENSMUSG00000007617;	intron:93338484-93338553,intron:93355940-93356079	AI1,AI4,CI1,Con1,Con2,Con3	5,4,3,3,2,3	60,70,41,65,83,94	Homer1
novel_circ_0011707	chr13	93341755	93349297	+	7542	382	ENSMUSG00000007617;	exon:93341756-93341912,exon:93346569-93346700,exon:93349205-93349297	AI1,AI3,AI4,CI1,CI2,CI3,Con1,Con2,Con3	105,118,149,117,87,78,67,126,140	469,633,590,431,350,385,431,622,662	Homer1
novel_circ_0011708	chr13	93341755	93356079	+	14324	522	ENSMUSG00000007617;	exon:93341756-93341912,exon:93346569-93346700,exon:93349205-93349297,exon:93355940-93356079	AI1,AI3,AI4,CI1,CI2,CI3,Con1,Con2,Con3	569,742,806,559,451,530,484,831,810	96,77,102,73,61,75,85,116,135	Homer1
novel_circ_0011709	chr13	93341755	93356185	+	14430	628	ENSMUSG00000007617;	exon:93341756-93341912,exon:93346569-93346700,exon:93349205-93349297,exon:93355940-93356185	AI1,AI3,AI4,CI1,CI2,CI3,Con1,Con2,Con3	14,24,6,10,14,6,10,15,31	43,39,36,41,23,35,35,41,63	Homer1
novel_circ_0011710	chr13	93341755	93357647	+	15892	278	ENSMUSG00000007617;	exon:93341756-93341912,exon:93357527-93357647	AI1,AI3,AI4,CI2,CI3,Con1,Con2,Con3	8,2,4,4,3,3,3,4	54,38,46,25,33,35,54,62	Homer1
novel_circ_0011711	chr13	93341755	93393108	+	51353	238	ENSMUSG00000007617;	exon:93341756-93341912,exon:93393028-93393108	AI1,AI3,AI4,CI1,CI2,CI3,Con1,Con2,Con3	10,11,7,5,7,3,3,7,5	52,45,46,60,35,43,44,55,64	Homer1
novel_circ_0011712	chr13	93346568	93356079	+	9511	365	ENSMUSG00000007617;	exon:93346569-93346700,exon:93349205-93349297,exon:93355940-93356079	AI1,AI3,AI4,CI1,CI2,CI3,Con1,Con2,Con3	8,14,21,4,2,11,5,9,12	397,436,520,306,289,295,354,566,523	Homer1
novel_circ_0011715	chr13	93386344	93393108	+	6764	192	ENSMUSG00000007617;	exon:93391691-93391801,exon:93393028-93393108	AI1,AI3,AI4,CI1,CI2,CI3,Con1,Con2,Con3	137,219,219,150,131,128,141,211,235	37,33,38,40,32,26,34,58,58	Homer1
novel_circ_0011716	chr13	93387523	93393108	+	5585	349	ENSMUSG00000007617;	exon:93387524-93387680,exon:93391691-93391801,exon:93393028-93393108	AI1,AI3,AI4,CI1,CI2,CI3,Con1,Con2,Con3	8,6,5,4,8,4,11,2,4	61,77,97,78,66,55,71,104,112	Homer1
novel_circ_0011717	chr13	93434972	93442681	-	7709	96	ENSMUSG00000021690;	exon:93442586-93442681	AI1,CI1,CI2,CI3,Con1,Con2,Con3	6,5,5,5,2,4,3	13,4,9,11,11,15,5	Jmy
novel_circ_0011719	chr13	93452806	93454093	-	1287	441	ENSMUSG00000021690;	exon:93452807-93452893,exon:93453388-93453575,exon:93453928-93454093	AI3,AI4,CI1,CI2,CI3,Con1,Con2,Con3	5,6,5,4,3,3,2,8	19,11,10,14,20,16,19,15	Jmy
novel_circ_0011720	chr13	93452806	93472794	-	19988	261	ENSMUSG00000021690;	exon:93452807-93452893,exon:93472621-93472794	AI1,AI3,AI4,CI1,CI2,CI3,Con1,Con2,Con3	6,5,10,6,3,2,7,6,5	11,10,5,5,8,10,19,11,8	Jmy
novel_circ_0011724	chr13	93790038	93794218	+	4180	378	ENSMUSG00000042082;	exon:93790039-93790225,exon:93794028-93794218	AI1,AI3,AI4,CI1,CI2,CI3,Con1,Con2,Con3	26,32,27,25,19,23,41,40,42	50,62,53,42,39,45,63,57,39	Arsb
novel_circ_0011725	chr13	93790038	93807703	+	17665	586	ENSMUSG00000042082;	exon:93790039-93790225,exon:93794028-93794218,exon:93807496-93807703	AI1,AI3,AI4,CI1,CI2,CI3,Con1,Con2,Con3	16,23,25,21,12,26,17,32,34	44,46,39,27,25,45,46,50,54	Arsb
novel_circ_0011729	chr13	93807495	93828195	+	20700	330	ENSMUSG00000042082;	intron:93807496-93807703,intron:93828074-93828195	AI1,AI3,AI4,CI1,CI2,CI3,Con1,Con2,Con3	3,4,2,5,2,2,8,8,7	47,66,49,36,38,44,56,61,39	Arsb
novel_circ_0011732	chr13	93807495	93862330	+	54835	452	ENSMUSG00000042082;	exon:93807496-93807703,exon:93862087-93862330	AI1,AI3,AI4,CI1,CI3,Con1,Con2,Con3	14,27,22,19,28,24,21,33	84,99,74,56,63,74,88,67	Arsb
novel_circ_0011739	chr13	93856729	93862330	+	5601	244	ENSMUSG00000042082;	intron:93862087-93862330	AI1,AI3,AI4,CI1,CI3,Con1,Con2,Con3	4,6,4,2,2,5,5,2	45,46,32,22,31,25,38,39	Arsb
novel_circ_0011743	chr13	93862086	93880558	+	18472	315	ENSMUSG00000042082;	exon:93862087-93862330,exon:93880488-93880558	AI1,AI3,AI4,CI1,CI2,CI3,Con1,Con2,Con3	17,31,28,9,14,21,20,22,23	44,42,43,42,40,49,51,49,59	Arsb
novel_circ_0011744	chr13	93939226	93940708	+	1482	366	ENSMUSG00000042082;	exon:93939227-93939349,exon:93940466-93940708	AI1,AI3,AI4,CI1,CI2,CI3,Con1,Con2,Con3	7,8,6,8,3,5,3,6,5	13,11,10,11,9,6,16,8,25	Arsb
novel_circ_0011747	chr13	94120776	94174638	+	53862	59	ENSMUSG00000045312;	exon:94120777-94120835	AI1,AI4,CI3,Con1,Con2,Con3	8,8,3,2,5,7	8,8,8,2,6,6	Lhfpl2
novel_circ_0011749	chr13	94204012	94233180	-	29168	606	ENSMUSG00000021687;	exon:94204013-94204163,exon:94208136-94208253,exon:94229714-94229842,exon:94232072-94232180,exon:94233082-94233180	AI1,AI3,AI4,CI1,CI2,CI3,Con1,Con2,Con3	25,26,33,14,14,15,7,14,12	46,40,46,26,41,27,32,50,40	Scamp1
novel_circ_0011753	chr13	94224894	94233180	-	8286	497	ENSMUSG00000021687;	exon:94224895-94225054,exon:94229714-94229842,exon:94232072-94232180,exon:94233082-94233180	AI1,AI3,AI4,CI1,CI2,CI3,Con1,Con2,Con3	51,52,58,53,58,30,61,63,63	70,55,72,43,48,40,49,80,62	Scamp1
novel_circ_0011754	chr13	94224894	94253070	-	28176	160	ENSMUSG00000021687;	exon:94224895-94225054	AI1,AI3,AI4,CI2,Con1,Con3	10,3,8,2,2,3	52,61,63,43,42,58	Scamp1
novel_circ_0011756	chr13	94229713	94233180	-	3467	337	ENSMUSG00000021687;	exon:94229714-94229842,exon:94232072-94232180,exon:94233082-94233180	AI1,AI3,AI4,CI1,CI2,CI3,Con1,Con2,Con3	7,5,13,14,2,5,5,11,12	135,107,142,84,90,84,100,117,126	Scamp1
novel_circ_0011760	chr13	94390791	94418143	+	27352	598	ENSMUSG00000021686;	exon:94390792-94390867,exon:94391243-94391410,exon:94394719-94394793,exon:94403338-94403433,exon:94417961-94418143	AI1,AI3,AI4,CI1,CI2,CI3,Con1,Con2,Con3	10,5,8,5,5,4,7,11,11	24,45,29,45,22,28,38,44,33	Ap3b1
novel_circ_0011762	chr13	94394718	94404107	+	9389	332	ENSMUSG00000021686;	exon:94394719-94394793,exon:94403338-94403433,exon:94403947-94404107	AI1,AI3,AI4,CI1,CI2,CI3,Con1,Con2,Con3	12,15,26,21,9,21,11,22,10	61,56,86,69,43,61,61,83,71	Ap3b1
novel_circ_0011764	chr13	94394718	94418143	+	23425	587	ENSMUSG00000021686;	exon:94394719-94394798,exon:94403338-94403433,exon:94403947-94404107,exon:94408777-94408843,exon:94417961-94418143	AI1,AI3,AI4,CI1,CI2,CI3,Con1,Con2,Con3	35,69,53,46,38,38,60,52,53	26,48,31,53,24,34,42,55,40	Ap3b1
novel_circ_0011770	chr13	94403337	94418143	+	14806	324	ENSMUSG00000021686;	exon:94403338-94403433,exon:94403947-94404107,exon:94408777-94408843	AI1,AI3,AI4,CI1,CI2,CI3,Con1,Con2,Con3	5,5,7,4,6,4,3,7,4	49,80,62,80,47,70,90,92,74	Ap3b1
novel_circ_0011774	chr13	94445921	94483360	+	37439	338	ENSMUSG00000021686;	exon:94445922-94445976,exon:94446066-94446137,exon:94448453-94448515,exon:94483213-94483360	AI1,AI3,AI4,CI1,CI2,CI3,Con1,Con2,Con3	10,7,7,3,4,7,4,8,5	87,99,113,95,76,86,84,81,87	Ap3b1
novel_circ_0011775	chr13	94446065	94462572	+	16507	312	ENSMUSG00000021686;	exon:94446066-94446137,exon:94448453-94448515,exon:94462396-94462572	AI1,AI3,AI4,CI1,CI2,CI3,Con1	4,4,5,2,2,3,3	47,49,67,40,30,32,29	Ap3b1
novel_circ_0011779	chr13	94450952	94479874	+	28922	281	ENSMUSG00000021686;	exon:94450953-94451085,exon:94479727-94479874	AI1,AI3,AI4,CI1,CI3,Con1,Con2,Con3	5,5,5,4,8,4,3,6	85,137,115,89,108,96,99,104	Ap3b1
novel_circ_0011783	chr13	94471675	94472929	+	1254	318	ENSMUSG00000021686;	exon:94471676-94471862,exon:94472799-94472929	AI1,AI3,AI4,CI1,CI2,CI3,Con1,Con2,Con3	37,48,44,43,28,35,26,54,35	82,79,83,57,52,66,55,71,74	Ap3b1
novel_circ_0011785	chr13	94471675	94483360	+	11685	335	ENSMUSG00000021686;	exon:94471676-94471862,exon:94483213-94483360	AI1,AI3,AI4,CI1,CI2,CI3,Con1,Con2,Con3	11,3,8,4,5,2,3,5,5	113,128,138,108,88,97,91,97,92	Ap3b1
novel_circ_0011788	chr13	94476965	94483360	+	6395	475	ENSMUSG00000021686;	exon:94476966-94477128,exon:94479711-94479874,exon:94483213-94483360	AI1,AI3,AI4,CI1,CI2,CI3,Con1,Con2,Con3	15,12,6,10,8,6,9,9,14	124,130,146,114,95,120,118,109,129	Ap3b1
novel_circ_0011795	chr13	94479726	94493741	+	14015	369	ENSMUSG00000021686;	exon:94479727-94479874,exon:94483213-94483360,exon:94493669-94493741	AI1,AI3,AI4,CI1,CI2,CI3,Con1,Con2,Con3	5,6,13,10,8,15,8,9,9	168,195,159,129,107,161,146,133,178	Ap3b1
novel_circ_0011796	chr13	94479726	94502024	+	22298	476	ENSMUSG00000021686;	exon:94479727-94479874,exon:94483213-94483360,exon:94493669-94493741,exon:94501918-94502024	AI1,AI3,AI4,CI1,CI2,CI3,Con1,Con2,Con3	2,4,10,2,5,4,4,2,5	148,169,146,131,89,133,151,145,164	Ap3b1
novel_circ_0011801	chr13	94493668	94542876	+	49208	595	ENSMUSG00000021686;	exon:94493669-94493741,exon:94501918-94502024,exon:94528165-94528396,exon:94531982-94532066,exon:94542779-94542876	AI1,AI3,AI4,CI1,CI2,CI3,Con1,Con2,Con3	36,43,51,25,32,28,23,44,44	121,136,146,125,82,115,114,101,124	Ap3b1
novel_circ_0011805	chr13	94501917	94528396	+	26479	339	ENSMUSG00000021686;	exon:94501918-94502024,exon:94528165-94528396	AI4,CI1,CI3,Con1,Con2,Con3	2,3,3,2,4,2	140,115,115,108,122,133	Ap3b1
novel_circ_0011806	chr13	94501917	94532066	+	30149	424	ENSMUSG00000021686;	exon:94501918-94502024,exon:94528165-94528396,exon:94531982-94532066	AI1,AI3,AI4,CI1,CI2,CI3,Con1,Con2,Con3	53,48,53,37,51,46,57,38,43	116,141,147,108,70,103,108,101,137	Ap3b1
novel_circ_0011808	chr13	94528164	94532066	+	3902	317	ENSMUSG00000021686;	exon:94528165-94528396,exon:94531982-94532066	AI1,AI3,AI4,CI1,CI2,CI3,Con1,Con2,Con3	35,55,48,45,31,29,50,77,46	125,142,160,129,87,126,140,139,149	Ap3b1
novel_circ_0011809	chr13	94528164	94547893	+	19729	515	ENSMUSG00000021686;	exon:94528165-94528396,exon:94542779-94542883,exon:94543984-94544022,exon:94547755-94547893	AI1,AI3,AI4,CI1,CI2,CI3,Con1,Con2,Con3	12,8,20,5,6,2,8,22,16	75,69,78,73,53,77,81,80,85	Ap3b1
novel_circ_0011812	chr13	9493104	9506689	+	13585	351	ENSMUSG00000048264;	exon:9493105-9493176,exon:9494834-9495001,exon:9506579-9506689	AI1,AI3,AI4,CI1,CI2,CI3,Con1,Con2,Con3	21,27,14,16,15,13,26,14,12	41,39,43,46,29,39,30,32,35	Dip2c
novel_circ_0011819	chr13	95008807	95015215	+	6408	359	ENSMUSG00000042015;	exon:95008808-95008870,exon:95010285-95010395,exon:95015031-95015215	AI1,AI3,AI4,CI1,CI2,CI3,Con1,Con2,Con3	48,31,45,52,36,49,53,42,40	19,16,10,26,25,12,29,18,13	Wdr41
novel_circ_0011841	chr13	95186054	95186523	-	469	325	ENSMUSG00000021684;	intron:95186055-95186294,intron:95186439-95186523	AI1,AI3,AI4,CI1,CI2,CI3,Con1,Con2,Con3	19,26,29,22,16,28,29,15,32	7,2,4,2,6,2,4,4,2	Pde8b
novel_circ_0011844	chr13	9550183	9553471	+	3288	198	ENSMUSG00000048264;	exon:9553274-9553471	AI4,CI1,CI2,Con1,Con2,Con3	6,4,7,5,3,3	33,41,19,26,27,35	Dip2c
novel_circ_0011848	chr13	9560670	9571114	+	10444	605	ENSMUSG00000048264;	exon:9560671-9560762,exon:9563114-9563224,exon:9567831-9567954,exon:9568301-9568410,exon:9568591-9568693,exon:9571050-9571114	AI1,AI3,AI4,CI1,CI2,CI3,Con1,Con2,Con3	4,11,17,9,8,6,6,25,13	86,87,130,73,59,74,86,89,85	Dip2c
novel_circ_0011849	chr13	9560670	9576918	+	16248	562	ENSMUSG00000048264;	exon:9560671-9560762,exon:9563114-9563224,exon:9567831-9567954,exon:9575362-9575481,exon:9576804-9576918	AI1,AI3,AI4,CI1,CI2,CI3,Con1,Con2,Con3	70,67,93,66,58,75,75,91,64	43,35,44,42,20,36,37,39,50	Dip2c
novel_circ_0011858	chr13	95707877	95724709	-	16832	325	ENSMUSG00000021676;	exon:95721513-95721673,exon:95724546-95724709	AI1,AI3,AI4,CI1,CI2,Con2,Con3	2,2,3,2,2,7,2	36,54,49,22,21,60,46	Iqgap2
novel_circ_0011860	chr13	95707877	95733951	-	26074	346	ENSMUSG00000021676;	exon:95707878-95708041,exon:95732891-95733004,exon:95733884-95733951	AI1,AI3,AI4,CI1,CI2,CI3,Con1,Con2,Con3	12,24,29,5,5,19,9,26,17	2,10,8,9,2,4,6,11,14	Iqgap2
novel_circ_0011868	chr13	95746437	95837923	-	91486	412	ENSMUSG00000021676;	exon:95746438-95746514,exon:95749993-95750070,exon:95763246-95763402,exon:95837824-95837923	AI1,AI3,AI4,CI1,CI2,CI3,Con1,Con2,Con3	24,33,24,19,22,44,22,40,32	21,28,29,15,6,24,18,20,28	Iqgap2
novel_circ_0011870	chr13	95749992	95837923	-	87931	335	ENSMUSG00000021676;	exon:95749993-95750070,exon:95763246-95763402,exon:95837824-95837923	AI1,AI3,AI4,CI1,CI2,CI3,Con1,Con2,Con3	6,9,11,10,6,7,7,21,10	39,42,47,22,14,39,26,39,36	Iqgap2
novel_circ_0011872	chr13	95837823	95848236	-	10413	190	ENSMUSG00000021676;	intron:95837824-95837923,intron:95848147-95848236	AI1,AI3,AI4,Con2	3,3,5,4	43,36,44,42	Iqgap2
novel_circ_0011879	chr13	96030482	96048587	-	18105	333	ENSMUSG00000051111;	exon:96030483-96030634,exon:96048407-96048587	AI1,AI3,AI4,CI1,CI2,CI3,Con1,Con2,Con3	55,51,61,53,42,42,47,43,39	38,25,34,50,37,29,63,32,52	Sv2c
novel_circ_0011882	chr13	9608943	9610898	+	1955	317	ENSMUSG00000048264;	exon:9608944-9609058,exon:9610697-9610898	AI4,CI1,Con1,Con2,Con3	3,5,3,3,3	61,47,42,47,50	Dip2c
novel_circ_0011883	chr13	9608943	9624067	+	15124	661	ENSMUSG00000048264;	exon:9608944-9609058,exon:9610697-9610898,exon:9622582-9622703,exon:9623757-9623868,exon:9623958-9624067	AI1,AI3,AI4,CI1,CI2,CI3,Con1,Con2,Con3	2,8,10,8,7,4,10,9,16	46,53,41,50,36,44,48,50,49	Dip2c
novel_circ_0011885	chr13	9614346	9628103	+	13757	322	ENSMUSG00000048264;	exon:9614347-9614456,exon:9615745-9615825,exon:9627973-9628103	AI1,AI3,AI4,CI3,Con2	5,6,11,2,5	23,33,33,29,28	Dip2c
novel_circ_0011886	chr13	9621878	9624067	+	2189	346	ENSMUSG00000048264;	exon:9621879-9622002,exon:9623757-9623868,exon:9623958-9624067	AI1,AI3,AI4,CI1,CI2,CI3,Con1,Con2,Con3	15,13,8,11,12,8,9,17,17	45,44,31,32,32,30,28,36,47	Dip2c
novel_circ_0011889	chr13	9621878	9647040	+	25162	357	ENSMUSG00000048264;	exon:9621879-9622002,exon:9637095-9637265,exon:9646979-9647040	AI1,AI3,AI4,CI2,CI3,Con3	7,5,4,2,5,5	30,32,39,32,25,34	Dip2c
novel_circ_0011890	chr13	9634721	9637265	+	2544	340	ENSMUSG00000048264;	exon:9634722-9634890,exon:9637095-9637265	AI1,AI3,AI4,CI1,CI2,CI3,Con1,Con2,Con3	12,14,14,11,17,13,16,10,13	20,26,21,16,26,16,31,17,37	Dip2c
novel_circ_0011897	chr13	96598204	96603156	+	4952	331	ENSMUSG00000021669;	exon:96598205-96598312,exon:96599390-96599528,exon:96603073-96603156	AI1,AI3,AI4,CI1,CI2,CI3,Con1,Con2,Con3	13,7,8,8,9,9,6,11,4	42,49,43,47,36,29,44,37,51	Col4a3bp
novel_circ_0011904	chr13	96614773	96630831	+	16058	558	ENSMUSG00000021669;	exon:96614774-96614860,exon:96616457-96616549,exon:96616994-96617071,exon:96624695-96624790,exon:96629013-96629145,exon:96630761-96630831	AI1,AI3,AI4,CI2,CI3,Con1,Con2,Con3	5,5,5,4,3,16,8,7	123,151,95,91,98,150,116,113	Col4a3bp
novel_circ_0011907	chr13	96624694	96630831	+	6137	450	ENSMUSG00000021669;	exon:96624695-96624790,exon:96628202-96628351,exon:96629013-96629145,exon:96630761-96630831	AI1,AI3,AI4,CI1,CI2,CI3,Con1,Con2,Con3	16,15,20,6,17,9,13,17,10	56,99,67,57,53,66,88,74,47	Col4a3bp
novel_circ_0011919	chr13	97091817	97094147	+	2330	321	ENSMUSG00000041817;	exon:97091818-97091952,exon:97093591-97093690,exon:97094062-97094147	AI1,AI3,AI4,CI1,CI2,CI3,Con1,Con2,Con3	37,41,53,37,25,35,32,43,41	93,83,89,67,61,66,76,93,79	Fam169a
novel_circ_0011920	chr13	97091817	97097711	+	5894	493	ENSMUSG00000041817;	exon:97091818-97091952,exon:97093591-97093690,exon:97094062-97094147,exon:97097540-97097711	AI1,AI3,AI4,CI1,CI2,CI3,Con1,Con2,Con3	32,50,55,33,29,31,48,36,51	54,45,66,40,52,50,59,51,55	Fam169a
novel_circ_0011921	chr13	97091817	97107133	+	15316	501	ENSMUSG00000041817;	exon:97091818-97091952,exon:97093591-97093690,exon:97094062-97094147,exon:97106954-97107133	AI1,AI3,AI4,CI1,CI2,CI3,Con1,Con2,Con3	4,8,10,5,6,9,8,10,5	38,30,36,28,26,20,41,31,29	Fam169a
novel_circ_0011923	chr13	97091817	97118531	+	26714	723	ENSMUSG00000041817;	exon:97091818-97091952,exon:97093591-97093690,exon:97106954-97107133,exon:97114109-97114259,exon:97118375-97118531	AI1,AI3,AI4,CI1,CI2,CI3,Con1,Con2,Con3	7,15,28,7,12,22,20,12,23	34,24,20,23,18,18,21,25,28	Fam169a
novel_circ_0011924	chr13	97091817	97122892	+	31075	201	ENSMUSG00000041817;	exon:97122692-97122892	AI1,AI3,CI1,CI2,CI3,Con1,Con3	5,4,3,3,5,5,3	27,25,16,20,9,18,20	Fam169a
novel_circ_0011926	chr13	9710145	9735466	-	25321	502	ENSMUSG00000021156;	exon:9710146-9710307,exon:9712983-9713027,exon:9720773-9720932,exon:9735332-9735466	AI1,AI3,AI4,CI1,CI2,CI3,Con1,Con2,Con3	165,159,243,165,128,170,213,234,186	54,51,68,52,34,43,41,47,37	Zmynd11
novel_circ_0011929	chr13	97118374	97122892	+	4518	358	ENSMUSG00000041817;	exon:97118375-97118531,exon:97122692-97122892	AI1,AI3,AI4,CI2,CI3,Con1,Con2,Con3	8,11,10,6,10,11,11,13	30,23,33,21,16,18,25,13	Fam169a
novel_circ_0011932	chr13	97141926	97150413	+	8487	540	ENSMUSG00000021666;	exon:97141927-97142010,exon:97143008-97143092,exon:97145647-97145704,exon:97146220-97146317,exon:97149309-97149434,exon:97150325-97150413	AI1,AI3,AI4,CI1,CI2,CI3,Con1,Con2,Con3	41,57,52,26,28,38,36,46,61	22,14,15,7,12,13,13,13,13	Gfm2
novel_circ_0011934	chr13	97141926	97155600	+	13674	169	ENSMUSG00000021666;	exon:97141927-97142010,exon:97143008-97143092	AI1,AI3,AI4,CI1,CI2,CI3,Con1,Con2,Con3	11,12,14,5,2,8,14,10,10	16,12,23,16,14,21,17,18,13	Gfm2
novel_circ_0011940	chr13	9720772	9735466	-	14694	459	ENSMUSG00000021156;	exon:9720773-9720932,exon:9722529-9722692,exon:9735332-9735466	AI1,AI3,AI4,CI1,CI2,CI3,Con1,Con2,Con3	235,216,212,153,142,156,176,168,180	175,182,243,148,137,164,196,180,181	Zmynd11
novel_circ_0011941	chr13	9720772	9748797	-	28025	340	ENSMUSG00000021156;	intron:9720773-9720932,intron:9735332-9735466,intron:9748753-9748797	AI1,AI3,AI4,CI1,CI2,CI3,Con1,Con2,Con3	9,14,18,15,13,10,13,8,11	145,153,200,122,111,136,171,152,157	Zmynd11
novel_circ_0011942	chr13	97499267	97507116	+	7849	160	n/a	intergenic_region:97499268-97499427	AI1,AI3,AI4,CI1,CI2,CI3,Con1,Con2,Con3	21,16,16,8,15,9,22,15,16	1,0,5,2,1,1,2,4,1
novel_circ_0011945	chr13	97929410	97936861	-	7451	382	ENSMUSG00000021662;	exon:97929411-97929705,exon:97936675-97936722,exon:97936823-97936861	AI1,AI3,AI4,CI1,CI2,CI3,Con1,Con2,Con3	54,41,44,29,41,44,31,41,33	5,4,8,3,5,4,7,10,9	Arhgef28
novel_circ_0011946	chr13	97946802	97953963	-	7161	332	ENSMUSG00000021662;	exon:97951569-97951645,exon:97953709-97953963	CI1,Con1,Con2,Con3	2,2,3,5	21,15,26,17	Arhgef28
novel_circ_0011953	chr13	98029376	98053974	-	24598	549	ENSMUSG00000021662;	exon:98029377-98029437,exon:98029876-98029931,exon:98043800-98043866,exon:98050946-98051126,exon:98053791-98053974	AI1,AI3,AI4,CI1,CI2,CI3,Con1,Con2,Con3	38,48,62,29,34,48,37,61,48	18,25,29,15,27,18,22,18,28	Arhgef28
novel_circ_0011955	chr13	98029376	98077320	-	47944	209	ENSMUSG00000021662;	exon:98029377-98029437,exon:98077173-98077320	AI3,AI4,CI3,Con1,Con2,Con3	4,8,2,5,7,2	23,16,11,19,15,26	Arhgef28
novel_circ_0011957	chr13	98043799	98053974	-	10175	432	ENSMUSG00000021662;	exon:98043800-98043866,exon:98050946-98051126,exon:98053791-98053974	AI1,AI3,AI4,CI1,CI2,CI3,Con1,Con2,Con3	31,19,30,13,19,13,17,17,16	39,41,49,21,44,24,26,34,40	Arhgef28
novel_circ_0011960	chr13	98050945	98053974	-	3029	365	ENSMUSG00000021662;	exon:98050946-98051126,exon:98053791-98053974	AI1,AI3,AI4,CI1,CI2,Con1,Con2,Con3	3,6,11,2,4,3,2,7	44,51,63,27,51,36,48,41	Arhgef28
novel_circ_0011962	chr13	98074998	98077320	-	2322	442	ENSMUSG00000021662;	exon:98074999-98075292,exon:98077173-98077320	AI1,AI3,AI4,CI1,CI2,CI3,Con1,Con2,Con3	54,33,52,24,43,43,40,46,40	19,23,16,23,24,10,16,20,11	Arhgef28
novel_circ_0011964	chr13	98266150	98272852	+	6702	656	ENSMUSG00000021661;	exon:98266151-98266532,exon:98271654-98271779,exon:98272226-98272292,exon:98272772-98272852	AI1,AI3,AI4,CI1,CI2,CI3,Con1,Con2,Con3	174,216,248,143,106,115,156,214,176	17,28,35,18,27,13,22,29,32	Ankra2
novel_circ_0011968	chr13	98313293	98313638	-	345	345	ENSMUSG00000021660;	intron:98313294-98313638	AI1,AI3,AI4,CI1,CI2,CI3,Con1,Con2,Con3	7,11,12,16,8,5,10,9,12	0,3,2,0,4,2,4,1,1	Btf3
novel_circ_0011979	chr13	98775820	98784880	-	9060	301	ENSMUSG00000041685;	exon:98775821-98775917,exon:98777389-98777487,exon:98784776-98784880	AI1,AI3,AI4,Con2,Con3	2,5,4,3,6	27,24,32,38,29	Fcho2
novel_circ_0011980	chr13	98775820	98789873	-	14053	239	ENSMUSG00000041685;	exon:98775821-98775917,exon:98789732-98789873	AI1,AI3,AI4,Con1,Con2,Con3	7,4,2,4,10,2	18,10,15,15,19,10	Fcho2
novel_circ_0011983	chr13	98784775	98789873	-	5098	400	ENSMUSG00000041685;	exon:98784776-98784880,exon:98789363-98789515,exon:98789732-98789873	AI1,AI3,AI4,CI1,CI2,CI3,Con1,Con2,Con3	14,9,16,19,7,2,8,10,10	24,22,24,16,8,12,19,30,26	Fcho2
novel_circ_0011985	chr13	98789362	98789873	-	511	295	ENSMUSG00000041685;	exon:98789363-98789515,exon:98789732-98789873	AI1,AI3,AI4,CI1,CI2,CI3,Con1,Con2,Con3	23,8,14,17,11,11,18,14,14	25,25,34,20,18,20,27,37,27	Fcho2
novel_circ_0012002	chr13	99948791	99960976	-	12185	366	ENSMUSG00000021646;	exon:99948792-99948956,exon:99952156-99952241,exon:99954136-99954250	AI1,AI3,CI1,CI2,Con1,Con2,Con3	3,3,2,7,3,4,2	10,8,3,7,4,7,4	Mccc2
novel_circ_0012003	chr13	99963807	99976522	-	12715	269	ENSMUSG00000021646;	exon:99963808-99963880,exon:99967641-99967736,exon:99967834-99967933	AI1,AI3,AI4,CI1,CI2,CI3,Con1,Con2	5,2,4,2,3,4,2,3	13,12,16,13,12,11,19,9	Mccc2
novel_circ_0012005	chr13	99967640	99976522	-	8882	383	ENSMUSG00000021646;	exon:99967641-99967736,exon:99967834-99967933,exon:99971779-99971843,exon:99976401-99976522	AI1,AI3,AI4,CI1,CI2,CI3,Con1,Con2,Con3	15,13,10,18,7,11,11,8,21	14,14,20,13,13,14,23,14,14	Mccc2
novel_circ_0012006	chr13	99967640	99988648	-	21008	488	ENSMUSG00000021646;	exon:99967641-99967736,exon:99967834-99967933,exon:99971779-99971843,exon:99976409-99976522,exon:99988536-99988648	AI1,AI3,AI4,CI1,CI2,CI3,Con1,Con2,Con3	5,7,11,3,5,7,9,10,7	26,22,19,22,15,22,22,25,22	Mccc2
novel_circ_0012009	chr13	99988535	100000316	-	11781	254	ENSMUSG00000021646;	exon:99991212-99991313,exon:99993567-99993651,exon:100000250-100000316	AI1,AI3,AI4,CI1,CI2,CI3,Con1,Con2,Con3	15,7,8,9,6,8,13,11,13	10,21,22,16,13,23,22,11,15	Mccc2
novel_circ_0006724	chr12	100149816	100151334	-	1518	358	ENSMUSG00000021179;	exon:100149817-100150050,exon:100151211-100151334	AI1,AI3,AI4,CI1,CI2,CI3,Con1,Con2,Con3	7,3,13,13,14,10,10,5,13	19,25,24,13,10,15,12,14,20	Nrde2
novel_circ_0006725	chr12	100203574	100206233	+	2659	387	ENSMUSG00000001175;	exon:100203575-100203718,exon:100205613-100205719,exon:100206098-100206233	AI1,AI3,AI4,CI2,CI3,Con2	8,7,7,8,3,11	1253,1439,1348,951,976,1259	Calm1
novel_circ_0006726	chr12	100325543	100355119	-	29576	117	ENSMUSG00000033530;	exon:100355003-100355119	AI1,AI3,AI4,CI1,CI2,CI3,Con1,Con2,Con3	4,3,9,2,5,7,8,9,4	76,57,55,52,48,57,56,69,56	Ttc7b
novel_circ_0006727	chr12	100325543	100376248	-	50705	437	ENSMUSG00000033530;	exon:100325544-100325746,exon:100373544-100373704,exon:100376176-100376248	AI1,AI3,AI4,CI1,CI2,CI3,Con1,Con2,Con3	5,13,14,13,6,11,12,14,13	154,153,119,82,91,127,134,143,127	Ttc7b
novel_circ_0006735	chr12	100355002	100387194	-	32192	306	ENSMUSG00000033530;	exon:100355003-100355119,exon:100385856-100385960,exon:100387111-100387194	AI1,AI3,AI4,CI1,Con1,Con2,Con3	5,2,6,4,4,5,3	84,95,71,80,80,73,89	Ttc7b
novel_circ_0006738	chr12	100373543	100387194	-	13651	599	ENSMUSG00000033530;	exon:100373544-100373704,exon:100376176-100376248,exon:100382121-100382178,exon:100384147-100384264,exon:100385856-100385960,exon:100387111-100387194	AI1,AI3,AI4,CI1,CI2,CI3,Con1,Con2,Con3	15,11,21,9,13,7,21,18,27	78,55,75,60,63,74,64,65,81	Ttc7b
novel_circ_0006740	chr12	100373543	100407063	-	33520	436	ENSMUSG00000033530;	exon:100373544-100373704,exon:100376176-100376248,exon:100403357-100403494,exon:100407000-100407063	AI1,AI3,AI4,CI1,CI3,Con1,Con2,Con3	2,5,9,4,4,14,8,16	132,90,117,85,111,108,130,144	Ttc7b
novel_circ_0006741	chr12	100373543	100419570	-	46027	413	ENSMUSG00000033530;	exon:100373544-100373704,exon:100415135-100415307,exon:100419492-100419570	AI1,AI3,CI1,CI2,CI3,Con1,Con2	4,3,5,2,2,7,3	113,73,71,68,94,48,80	Ttc7b
novel_circ_0006747	chr12	100403356	100419570	-	16214	454	ENSMUSG00000033530;	exon:100403357-100403494,exon:100407000-100407063,exon:100415135-100415307,exon:100419492-100419570	AI1,AI3,AI4,CI1,CI2,CI3,Con1,Con2,Con3	34,25,26,21,20,25,22,22,29	119,81,102,92,70,102,75,96,108	Ttc7b
novel_circ_0006753	chr12	100415134	100419570	-	4436	252	ENSMUSG00000033530;	exon:100415135-100415307,exon:100419492-100419570	AI1,AI3,AI4,CI1,CI2,CI3,Con1,Con2,Con3	34,38,20,22,17,22,17,31,31	173,129,146,115,103,148,121,164,163	Ttc7b
novel_circ_0006755	chr12	100415134	100466310	-	51176	426	ENSMUSG00000033530;	exon:100415135-100415307,exon:100446860-100446981,exon:100466180-100466310	AI1,AI3,AI4,CI1,CI2,CI3,Con1,Con2,Con3	7,6,13,4,4,7,5,4,8	240,232,237,165,164,212,182,254,253	Ttc7b
novel_circ_0006757	chr12	100415134	100495440	-	80306	421	ENSMUSG00000033530;	exon:100415135-100415307,exon:100419492-100419570,exon:100495272-100495440	AI1,AI3,AI4,CI1,CI2,CI3,Con1,Con2,Con3	18,24,23,13,13,28,9,21,15	191,171,181,126,136,145,163,218,205	Ttc7b
novel_circ_0006763	chr12	100446859	100466310	-	19451	253	ENSMUSG00000033530;	exon:100446860-100446981,exon:100466180-100466310	AI1,AI3,AI4,CI1,CI2,CI3,Con1,Con2,Con3	7,13,4,4,4,4,4,8,10	205,197,197,126,128,181,119,201,184	Ttc7b
novel_circ_0006764	chr12	100446859	100495436	-	48577	287	ENSMUSG00000033530;	exon:100446860-100446981,exon:100495272-100495436	AI1,AI3,AI4,CI3,Con2	5,3,3,2,3	164,139,156,127,170	Ttc7b
novel_circ_0006765	chr12	100446859	100495440	-	48581	422	ENSMUSG00000033530;	exon:100446860-100446981,exon:100466180-100466310,exon:100495272-100495440	AI1,AI3,AI4,CI1,CI2,CI3,Con1,Con2,Con3	89,126,104,88,78,97,75,97,118	157,138,155,96,104,125,103,169,141	Ttc7b
novel_circ_0006766	chr12	100446859	100500230	-	53371	577	ENSMUSG00000033530;	exon:100446860-100446981,exon:100466180-100466310,exon:100495272-100495440,exon:100500076-100500230	AI1,AI3,AI4,CI1,CI2,CI3,Con1,Con2,Con3	13,12,9,12,3,4,9,3,9	87,65,79,54,62,87,47,92,67	Ttc7b
novel_circ_0006768	chr12	100466179	100495440	-	29261	456	ENSMUSG00000033530;	exon:100466180-100466310,exon:100468048-100468138,exon:100484220-100484284,exon:100495272-100495440	AI1,AI3,AI4,CI1,CI2,CI3,Con1,Con2,Con3	22,16,18,15,14,7,11,13,25	202,212,239,152,164,177,139,229,206	Ttc7b
novel_circ_0006769	chr12	100466179	100500230	-	34051	455	ENSMUSG00000033530;	exon:100466180-100466310,exon:100495272-100495440,exon:100500076-100500230	AI1,AI3,AI4,CI1,Con1,Con2,Con3	5,9,15,2,7,3,6	136,142,168,112,85,153,135	Ttc7b
novel_circ_0006770	chr12	100495271	100500230	-	4959	324	ENSMUSG00000033530;	exon:100495272-100495440,exon:100500076-100500230	AI1,AI3,AI4,CI1,CI2,CI3,Con1,Con2,Con3	68,88,94,51,44,77,64,85,78	171,175,180,117,128,149,96,174,160	Ttc7b
novel_circ_0006774	chr12	100570828	100619641	-	48813	623	ENSMUSG00000021180;	exon:100570829-100570999,exon:100574431-100574524,exon:100575123-100575256,exon:100615997-100616104,exon:100619526-100619641	AI1,AI3,AI4,CI1,CI2,CI3,Con1,Con2,Con3	5,13,20,10,6,7,6,13,18	62,36,35,36,33,38,40,53,38	Rps6ka5
novel_circ_0006778	chr12	100595814	100619641	-	23827	511	ENSMUSG00000021180;	exon:100595815-100595918,exon:100597890-100597973,exon:100608951-100609049,exon:100615997-100616104,exon:100619526-100619641	AI1,AI3,AI4,CI1,CI2,CI3,Con1,Con2,Con3	778,859,958,704,586,485,664,798,841	94,69,70,67,53,60,72,91,89	Rps6ka5
novel_circ_0006782	chr12	100615996	100619641	-	3645	224	ENSMUSG00000021180;	exon:100615997-100616104,exon:100619526-100619641	AI1,AI3,AI4,CI1,CI2,CI3,Con1,Con2,Con3	74,63,32,24,26,22,25,31,23	457,453,430,353,286,290,306,468,446	Rps6ka5
novel_circ_0006783	chr12	100615996	100628159	-	12163	306	ENSMUSG00000021180;	intron:100615997-100616104,intron:100619526-100619641,intron:100628078-100628159	AI1,AI3,AI4,CI1,CI2,CI3,Con1,Con2,Con3	9,18,16,6,9,8,7,9,8	413,434,413,330,272,267,284,438,421	Rps6ka5
novel_circ_0006784	chr12	100615996	100654489	-	38493	224	ENSMUSG00000021180;	exon:100615997-100616104,exon:100619526-100619641	AI1,AI3,AI4,CI1,CI2,CI3,Con1,Con2,Con3	5,9,4,4,7,6,9,4,2	434,464,433,359,287,287,308,465,450	Rps6ka5
novel_circ_0006785	chr12	100615996	100678589	-	62593	296	ENSMUSG00000021180;	exon:100615997-100616104,exon:100619526-100619641,exon:100678518-100678589	AI1,AI3,AI4,CI1,CI2,CI3,Con1,Con2,Con3	9,10,6,15,4,5,7,6,2	426,443,421,340,278,273,292,446,435	Rps6ka5
novel_circ_0006788	chr12	100654046	100654489	-	443	320	ENSMUSG00000021180;	intron:100654047-100654147,intron:100654271-100654489	AI1,AI3,AI4,CI1,CI2,CI3,Con1,Con2,Con3	73,54,96,158,66,85,150,141,113	26,30,25,33,21,22,25,31,35	Rps6ka5
novel_circ_0006790	chr12	100654270	100678589	-	24319	401	ENSMUSG00000021180;	exon:100654271-100654489,exon:100675059-100675168,exon:100678518-100678589	AI1,AI3,AI4,CI1,CI2,CI3,Con1,Con2,Con3	7,10,9,17,5,7,14,18,9	68,49,58,85,46,58,80,82,85	Rps6ka5
novel_circ_0006793	chr12	100953286	100954310	-	1024	292	ENSMUSG00000021182;	exon:100953287-100953431,exon:100954164-100954310	AI1,AI3,AI4,CI1,CI2,CI3,Con2,Con3	5,7,6,4,2,4,2,6	20,14,28,31,16,12,12,22	Ccdc88c
novel_circ_0006794	chr12	100953286	100966461	-	13175	241	ENSMUSG00000021182;	exon:100965939-100966097,exon:100966380-100966461	AI1,AI3,AI4,CI1,CI2,CI3,Con2,Con3	7,2,5,4,3,4,6,3	5,6,11,15,5,13,8,9	Ccdc88c
novel_circ_0006797	chr12	101043442	101044659	-	1217	313	ENSMUSG00000041846;	exon:101043443-101043585,exon:101044490-101044659	AI1,AI3,AI4,CI1,CI3,Con1,Con3	3,3,5,5,4,7,4	18,8,15,9,10,5,9	Ppp4r3a
novel_circ_0006798	chr12	101043442	101049818	-	6376	302	ENSMUSG00000041846;	exon:101043443-101043585,exon:101049660-101049818	AI1,AI3,AI4,CI1,CI2,CI3,Con1,Con2,Con3	6,5,4,8,3,8,7,12,2	30,10,20,15,8,16,8,10,11	Ppp4r3a
novel_circ_0006800	chr12	101049659	101055827	-	6168	457	ENSMUSG00000041846;	exon:101049660-101049818,exon:101051334-101051436,exon:101055530-101055646,exon:101055750-101055827	AI1,AI3,CI1,CI2,CI3,Con1,Con2	3,4,9,5,4,5,4	12,17,11,14,7,14,16	Ppp4r3a
novel_circ_0006818	chr12	101932967	101945919	-	12952	97	ENSMUSG00000021189;	exon:101932968-101933064	AI1,AI3,AI4,CI1,CI3,Con1,Con2,Con3	3,3,3,4,3,2,5,4	78,103,134,104,84,95,120,83	Atxn3
novel_circ_0006820	chr12	101932967	101948439	-	15472	393	ENSMUSG00000021189;	exon:101932968-101933064,exon:101945834-101945919,exon:101948004-101948048,exon:101948275-101948439	AI1,AI3,AI4,CI1,CI2,CI3,Con1,Con2,Con3	33,32,38,22,34,35,38,52,32	8,10,15,8,9,10,12,10,4	Atxn3
novel_circ_0006822	chr12	101942116	101948439	-	6323	451	ENSMUSG00000021189;	exon:101942117-101942204,exon:101945400-101945466,exon:101945834-101945919,exon:101948004-101948048,exon:101948275-101948439	AI1,AI3,AI4,CI1,CI2,CI3,Con1,Con2,Con3	46,23,62,43,20,39,46,60,56	39,43,45,56,36,51,57,66,34	Atxn3
novel_circ_0006823	chr12	101945399	101948439	-	3040	363	ENSMUSG00000021189;	exon:101945400-101945466,exon:101945834-101945919,exon:101948004-101948048,exon:101948275-101948439	AI1,AI3,AI4,CI1,CI2,CI3,Con1,Con2,Con3	52,53,66,46,39,40,68,59,51	80,87,125,86,63,69,105,92,65	Atxn3
novel_circ_0006824	chr12	101981913	101985350	+	3437	578	ENSMUSG00000041781;	exon:101981914-101982095,exon:101983176-101983335,exon:101983420-101983525,exon:101985221-101985350	AI3,AI4,CI1,CI2,CI3,Con1,Con2,Con3	4,2,2,2,3,2,5,6	20,24,18,10,24,13,13,16	Cpsf2
novel_circ_0006838	chr12	102471997	102474773	+	2776	228	ENSMUSG00000021192;	exon:102474546-102474773	AI1,AI3,AI4,CI3	3,3,9,3	23,30,17,22	Golga5
novel_circ_0006840	chr12	102471997	102479801	+	7804	204	ENSMUSG00000021192;	exon:102479598-102479801	AI3,CI2,Con1,Con2,Con3	3,4,4,3,7	19,20,19,21,25	Golga5
novel_circ_0006843	chr12	102474545	102484574	+	10029	399	ENSMUSG00000021192;	exon:102474546-102474773,exon:102484404-102484574	AI1,AI3,AI4,CI2,CI3,Con1,Con2,Con3	3,13,2,3,3,4,11,6	27,20,32,32,25,23,48,33	Golga5
novel_circ_0006844	chr12	102474545	102487248	+	12703	129	ENSMUSG00000021192;	exon:102487120-102487248	AI1,AI3,AI4,CI2,CI3,Con1,Con2,Con3	2,5,2,2,2,3,8,4	32,24,29,24,26,19,35,28	Golga5
novel_circ_0006845	chr12	102474545	102493859	+	19314	334	ENSMUSG00000021192;	exon:102474546-102474773,exon:102493754-102493859	AI1,AI3,AI4,CI1,CI2,CI3,Con1,Con2,Con3	10,11,4,15,6,3,4,3,5	21,15,19,23,21,15,18,19,24	Golga5
novel_circ_0006846	chr12	102474545	102495763	+	21218	398	ENSMUSG00000021192;	exon:102474546-102474773,exon:102493754-102493859,exon:102495700-102495763	AI1,AI3,AI4,Con1	4,4,3,3	21,16,19,17	Golga5
novel_circ_0006851	chr12	102606088	102623425	-	17337	244	ENSMUSG00000057963;	exon:102606089-102606206,exon:102623300-102623425	AI4,CI1,CI2,Con1,Con2,Con3	3,3,3,6,4,5	30,50,35,42,29,26	Itpk1
novel_circ_0006859	chr12	102768069	102771280	+	3211	434	ENSMUSG00000041712;	exon:102768070-102768278,exon:102769781-102769943,exon:102771219-102771280	AI3,AI4,CI1,CI2,CI3,Con1,Con3	4,2,3,2,6,5,4	19,26,28,18,18,31,25	Ubr7
novel_circ_0006863	chr12	102790704	102812843	-	22139	464	ENSMUSG00000041702;	exon:102790705-102790883,exon:102811120-102811195,exon:102812635-102812843	AI1,AI3,AI4,CI1,CI2,CI3,Con1,Con2,Con3	5,3,6,9,4,8,11,5,9	13,17,8,2,12,14,8,9,6	Btbd7
novel_circ_0006867	chr12	102795172	102808060	-	12888	305	ENSMUSG00000041702;	exon:102795173-102795316,exon:102807900-102808060	AI1,AI3,AI4,CI2,CI3,Con1,Con2,Con3	3,3,2,4,5,6,5,2	54,51,46,29,47,41,57,41	Btbd7
novel_circ_0006868	chr12	102807899	102812843	-	4944	446	ENSMUSG00000041702;	exon:102807900-102808060,exon:102811120-102811195,exon:102812635-102812843	AI1,AI3,AI4,CI1,CI2,CI3,Con1,Con2,Con3	15,13,25,20,21,18,18,36,18	27,31,24,16,21,32,28,37,19	Btbd7
novel_circ_0006876	chr12	102990328	103021876	+	31548	873	ENSMUSG00000021198;	intron:102990329-102990655,intron:102991350-102991470,intron:102998597-102998742,intron:103011200-103011292,intron:103021007-103021062,intron:103021747-103021876	AI1,AI3,AI4,CI1,CI2,CI3,Con1,Con2,Con3	56,27,63,39,39,42,44,41,41	52,36,42,28,23,28,42,40,45	Unc79
novel_circ_0006878	chr12	102991349	103001976	+	10627	438	ENSMUSG00000021198;	exon:102991350-102991470,exon:102998597-102998742,exon:103001806-103001976	AI1,AI3,AI4,CI1,CI2,CI3,Con1,Con2,Con3	10,5,16,9,4,10,7,9,8	726,686,901,547,511,503,624,755,683	Unc79
novel_circ_0006879	chr12	102991349	103011292	+	19943	531	ENSMUSG00000021198;	exon:102991350-102991470,exon:102998597-102998742,exon:103001806-103001976,exon:103011200-103011292	AI1,AI3,AI4,CI1,CI2,CI3,Con1,Con2,Con3	5,10,12,9,4,4,8,16,9	719,662,701,524,453,429,569,668,671	Unc79
novel_circ_0006880	chr12	102991349	103021876	+	30527	876	ENSMUSG00000021198;	exon:102991350-102991470,exon:102998438-102998742,exon:103001806-103001976,exon:103011200-103011292,exon:103021007-103021062,exon:103021747-103021876	AI1,AI3,AI4,CI1,CI2,CI3,Con1,Con2,Con3	646,634,756,499,468,444,586,668,649	70,47,60,38,35,38,56,64,73	Unc79
novel_circ_0006885	chr12	102998596	103011292	+	12696	410	ENSMUSG00000021198;	exon:102998597-102998742,exon:103001806-103001976,exon:103011200-103011292	AI1,AI3,AI4,CI1,CI2,Con1,Con3	3,3,3,4,2,3,4	1281,1236,1403,988,875,1066,1209	Unc79
novel_circ_0006886	chr12	102998596	103021876	+	23280	425	ENSMUSG00000021198;	exon:102998597-102998742,exon:103011200-103011292,exon:103021007-103021062,exon:103021747-103021876	AI1,AI3,AI4,CI1,CI2,CI3,Con1,Con2,Con3	13,6,8,4,7,6,12,6,7	640,629,775,517,468,431,559,613,618	Unc79
novel_circ_0006890	chr12	103011199	103021876	+	10677	279	ENSMUSG00000021198;	exon:103011200-103011292,exon:103021007-103021062,exon:103021747-103021876	AI1,AI3,AI4,CI1,CI2,CI3,Con1,Con2,Con3	171,173,143,132,118,93,166,197,153	756,688,906,529,502,519,611,755,668	Unc79
novel_circ_0006894	chr12	103059318	103074983	+	15665	222	ENSMUSG00000021198;	exon:103074762-103074983	AI4,CI1,CI2,CI3,Con3	9,3,2,2,4	37,30,26,28,30	Unc79
novel_circ_0006897	chr12	103063104	103070208	+	7104	191	ENSMUSG00000021198;	exon:103070018-103070208	AI1,AI3,AI4,CI1,CI2,CI3,Con1,Con2,Con3	10,4,16,4,10,6,4,10,4	42,46,43,53,25,45,33,53,53	Unc79
novel_circ_0006899	chr12	103078840	103083639	+	4799	370	ENSMUSG00000021198;	exon:103078841-103079068,exon:103083498-103083639	AI1,AI3,CI2,Con1,Con2,Con3	5,4,2,2,2,3	31,33,23,27,35,26	Unc79
novel_circ_0006915	chr12	103141771	103149081	+	7310	553	ENSMUSG00000021198;	exon:103141772-103141884,exon:103141979-103142064,exon:103142587-103142760,exon:103146302-103146370,exon:103148971-103149081	AI1,AI3,AI4,CI1,CI2,CI3,Con1,Con2,Con3	19,40,42,21,15,13,12,26,27	31,17,16,8,12,26,9,17,22	Unc79
novel_circ_0006920	chr12	103417793	103418063	-	270	270	ENSMUSG00000041645;	intron:103417794-103418063	AI1,AI3,AI4,CI1,CI2,CI3,Con1,Con2,Con3	6,3,5,3,7,3,2,3,2	2,2,4,6,4,0,1,2,0	Ddx24
novel_circ_0006921	chr12	103558367	103579098	+	20731	432	ENSMUSG00000021209;	exon:103558368-103558470,exon:103576281-103576428,exon:103576835-103576908,exon:103578992-103579098	AI1,AI3,AI4,CI1,CI2,CI3,Con1,Con2	2,12,11,6,4,3,4,4	20,9,18,13,11,3,9,7	Ppp4r4
novel_circ_0006923	chr12	103576280	103579098	+	2818	329	ENSMUSG00000021209;	exon:103576281-103576428,exon:103576835-103576908,exon:103578992-103579098	AI1,AI3,CI1,CI2,CI3,Con1,Con2,Con3	7,10,8,3,7,8,4,8	22,16,16,13,8,16,12,18	Ppp4r4
novel_circ_0006926	chr12	103576280	103598248	+	21968	296	ENSMUSG00000021209;	exon:103576281-103576428,exon:103598101-103598248	AI1,AI3,AI4,Con2,Con3	3,2,4,2,3	10,10,19,9,9	Ppp4r4
novel_circ_0006936	chr12	104721970	104728493	-	6523	161	ENSMUSG00000041415;	exon:104728333-104728493	AI4,CI1,Con1,Con2,Con3	3,3,3,5,2	15,13,21,19,18	Dicer1
novel_circ_0006941	chr12	104789981	104791931	-	1950	284	ENSMUSG00000021097;	exon:104789982-104790172,exon:104791839-104791931	AI1,AI3,AI4,CI1,CI2,CI3,Con1,Con2	14,5,12,4,5,6,4,10	21,11,27,22,12,12,9,14	Clmn
novel_circ_0006944	chr12	105634919	105654282	-	19363	376	ENSMUSG00000041341;	exon:105634920-105635021,exon:105654009-105654282	AI1,AI3,AI4,CI1,CI3,Con1,Con2	4,3,2,4,5,3,3	17,19,22,25,14,26,23	Atg2b
novel_circ_0006947	chr12	105648312	105651523	-	3211	625	ENSMUSG00000041341;	exon:105648313-105648463,exon:105648989-105649161,exon:105649475-105649632,exon:105651381-105651523	AI1,AI3,AI4,CI1,CI2,CI3,Con1,Con2,Con3	24,10,29,17,18,27,13,25,14	21,24,17,27,20,12,21,30,30	Atg2b
novel_circ_0006950	chr12	105657966	105671628	-	13662	445	ENSMUSG00000041341;	exon:105657967-105658155,exon:105670675-105670777,exon:105671476-105671628	AI1,AI3,AI4,CI1,CI2,CI3,Con1,Con2,Con3	51,54,51,33,33,50,49,56,32	22,23,30,32,11,22,23,26,27	Atg2b
novel_circ_0006951	chr12	105671475	105675013	-	3538	316	ENSMUSG00000041341;	exon:105671476-105671628,exon:105674851-105675013	AI1,AI3,AI4,CI1,CI2,CI3,Con1,Con2,Con3	2,11,4,3,5,9,3,7,11	53,66,47,47,31,47,50,44,46	Atg2b
novel_circ_0006952	chr12	105710144	105716079	+	5935	287	ENSMUSG00000041323;	exon:105710145-105710336,exon:105715985-105716079	AI3,AI4,CI1,CI2,Con1,Con2,Con3	4,2,4,3,5,4,2	0,0,0,2,1,1,1	Ak7
novel_circ_0006955	chr12	105799650	105805008	+	5358	323	ENSMUSG00000021111;	exon:105799651-105799824,exon:105800684-105800750,exon:105804927-105805008	AI1,AI3,AI4,CI1,CI2,CI3,Con1,Con2,Con3	141,191,171,118,96,128,115,182,151	78,89,64,72,59,55,62,60,72	Papola
novel_circ_0006958	chr12	105799650	105809662	+	10012	313	ENSMUSG00000021111;	exon:105799651-105799824,exon:105809524-105809662	AI3,Con1,Con2,Con3	5,4,2,8	49,48,52,37	Papola
novel_circ_0006959	chr12	105799650	105813282	+	13632	206	ENSMUSG00000021111;	exon:105812274-105812394,exon:105813198-105813282	AI1,AI3,AI4,CI1,CI2,CI3,Con1,Con2	10,3,10,4,5,11,15,6	63,67,56,57,44,39,37,43	Papola
novel_circ_0006960	chr12	105799650	105818899	+	19249	361	ENSMUSG00000021111;	exon:105799651-105799824,exon:105800684-105800750,exon:105818780-105818899	AI1,AI3,AI4,CI3,Con1,Con2,Con3	5,2,4,2,5,8,4	55,66,82,43,66,52,50	Papola
novel_circ_0006961	chr12	105799650	105820450	+	20800	553	ENSMUSG00000021111;	exon:105799651-105799824,exon:105800684-105800750,exon:105804927-105805008,exon:105818780-105818899,exon:105820341-105820450	AI1,AI3,AI4,CI1,CI3,Con1,Con2,Con3	9,4,4,7,7,6,3,5	75,77,86,77,52,54,61,55	Papola
novel_circ_0006962	chr12	105799650	105823677	+	24027	232	ENSMUSG00000021111;	exon:105820341-105820450,exon:105823556-105823677	AI1,AI3,AI4,CI1,CI2,CI3,Con1,Con2,Con3	6,11,6,4,3,9,5,5,4	55,63,53,58,40,41,36,56,38	Papola
novel_circ_0006963	chr12	105799650	105829277	+	29627	462	ENSMUSG00000021111;	exon:105799651-105799824,exon:105800684-105800750,exon:105829057-105829277	AI1,AI3,AI4,CI1,CI2,CI3,Con1,Con2,Con3	12,10,14,10,4,6,13,2,17	39,39,37,39,43,31,25,49,30	Papola
novel_circ_0006965	chr12	105799650	105837049	+	37399	174	ENSMUSG00000021111;	exon:105799651-105799824	AI1,AI3,AI4	3,4,2	36,43,37	Papola
novel_circ_0006969	chr12	105804926	105823677	+	18751	314	ENSMUSG00000021111;	exon:105804927-105805008,exon:105820341-105820450,exon:105823556-105823677	AI1,AI3,Con1,Con2,Con3	4,3,5,4,3	72,83,66,80,66	Papola
novel_circ_0006972	chr12	105818355	105820450	+	2095	284	ENSMUSG00000021111;	exon:105818356-105818409,exon:105818780-105818899,exon:105820341-105820450	AI1,AI3,AI4,CI1,CI2,CI3,Con1,Con2,Con3	6,8,7,11,2,4,8,7,16	73,77,84,68,42,54,63,59,63	Papola
novel_circ_0006981	chr12	106036539	106042892	+	6353	350	ENSMUSG00000021115;	exon:106036540-106036704,exon:106040790-106040918,exon:106042837-106042892	AI1,AI3,AI4,CI1,CI2,CI3,Con1,Con2,Con3	11,34,17,21,23,16,13,25,21	18,23,24,20,12,10,18,16,8	Vrk1
novel_circ_0006984	chr12	106036539	106062808	+	26269	459	ENSMUSG00000021115;	exon:106036540-106036704,exon:106042837-106042892,exon:106059618-106059676,exon:106062630-106062808	AI1,AI3,AI4,CI1,CI2,CI3,Con1,Con2,Con3	6,17,19,10,11,11,16,17,10	23,23,14,8,3,9,10,11,5	Vrk1
novel_circ_0006985	chr12	106036539	106070615	+	34076	491	ENSMUSG00000021115;	exon:106036540-106036704,exon:106042837-106042892,exon:106062630-106062808,exon:106070525-106070615	AI1,AI3,AI4,CI1,CI2,CI3,Con1,Con2,Con3	10,2,8,8,11,5,12,8,5	13,16,8,4,3,2,8,8,2	Vrk1
novel_circ_0006995	chr12	107487353	107490881	-	3528	165	n/a	intergenic_region:107487354-107487468,intergenic_region:107490832-107490881	AI1,AI4,CI2,CI3,Con1,Con2,Con3	6,3,3,3,8,6,2	0,1,0,0,0,0,0
novel_circ_0007000	chr12	107989464	107989827	-	363	363	ENSMUSG00000048251;	exon:107989465-107989827	AI1,AI3,AI4,CI1,CI2,CI3,Con1,Con2,Con3	84,79,111,63,62,71,47,71,89	67,46,70,48,47,45,36,46,55	Bcl11b
novel_circ_0007001	chr12	107989464	107989830	-	366	366	ENSMUSG00000048251;	exon:107989465-107989830	AI1,AI3,AI4,CI1,CI2,CI3,Con1,Con2,Con3	196,216,284,195,231,207,132,189,176	62,45,62,45,45,42,34,42,51	Bcl11b
novel_circ_0007005	chr12	108157753	108167395	-	9642	123	ENSMUSG00000056770;	exon:108167273-108167395	AI1,AI3,AI4,CI1,CI2,CI3,Con1,Con2,Con3	15,25,19,22,18,26,19,19,31	60,61,79,83,59,72,79,80,92	Setd3
novel_circ_0007009	chr12	108463526	108471985	+	8459	316	ENSMUSG00000058070;	exon:108463527-108463709,exon:108471853-108471985	AI1,AI3,AI4,CI1,CI2,CI3,Con1,Con2,Con3	29,20,41,9,14,20,19,26,31	38,51,73,25,28,41,29,41,36	Eml1
novel_circ_0007010	chr12	108463526	108488420	+	24894	315	ENSMUSG00000058070;	exon:108463527-108463709,exon:108488289-108488420	AI1,AI3,AI4,CI1,CI2,CI3,Con1,Con2,Con3	9,12,15,9,7,5,15,21,11	32,47,55,24,26,33,27,33,36	Eml1
novel_circ_0007012	chr12	108488288	108516614	+	28326	597	ENSMUSG00000058070;	exon:108488289-108488420,exon:108502390-108502418,exon:108503183-108503233,exon:108506479-108506608,exon:108515116-108515215,exon:108516460-108516614	AI1,AI3,AI4,CI1,CI2,CI3,Con1,Con2,Con3	13,11,9,11,4,7,14,2,11	53,54,78,32,27,31,46,57,45	Eml1
novel_circ_0007019	chr12	108512974	108515215	+	2241	331	ENSMUSG00000058070;	exon:108512975-108513070,exon:108514378-108514512,exon:108515116-108515215	AI1,AI3,AI4,CI1,CI3,Con1,Con2,Con3	3,7,8,5,3,6,7,9	22,28,55,27,32,38,37,29	Eml1
novel_circ_0007022	chr12	108514377	108516614	+	2237	390	ENSMUSG00000058070;	exon:108514378-108514512,exon:108515116-108515215,exon:108516460-108516614	AI1,AI3,AI4,CI1,CI2,Con1,Con3	3,2,3,2,4,3,2	63,46,76,43,54,59,45	Eml1
novel_circ_0007025	chr12	108534653	108536322	+	1669	282	ENSMUSG00000058070;	exon:108534654-108534751,exon:108534865-108534952,exon:108536227-108536322	AI1,AI3,AI4,CI1,CI2,CI3,Con1,Con2,Con3	22,11,12,16,13,11,21,28,25	29,26,31,28,17,28,27,36,33	Eml1
novel_circ_0007027	chr12	108648314	108653099	+	4785	347	ENSMUSG00000021262;	exon:108648315-108648483,exon:108652922-108653099	AI1,AI3,AI4,CI1,CI2,CI3,Con1,Con2,Con3	11,17,15,6,15,12,10,14,5	43,63,52,48,35,45,39,40,32	Evl
novel_circ_0007051	chr12	109713994	109718499	+	4505	360	n/a	intergenic_region:109713995-109714075,intergenic_region:109716026-109716098,intergenic_region:109716406-109716510,intergenic_region:109718399-109718499	AI1,CI1,CI2,CI3,Con3	3,5,2,4,2	17,7,5,9,14
novel_circ_0007055	chr12	109718113	109718499	+	386	262	n/a	intergenic_region:109718114-109718274,intergenic_region:109718399-109718499	AI1,AI3,AI4,CI1,CI2,CI3,Con1,Con2,Con3	101,92,76,52,64,45,81,76,77	18,10,23,10,8,22,25,26,23
novel_circ_0007056	chr12	109718113	109718555	+	442	318	n/a	intergenic_region:109718114-109718274,intergenic_region:109718399-109718555	AI1,AI3,AI4,CI2,CI3,Con1,Con2,Con3	6,5,9,7,4,10,2,9	11,7,22,7,19,19,20,20
novel_circ_0007062	chr12	109729766	109730488	+	722	416	ENSMUSG00000097391;	exon:109729767-109729863,exon:109730091-109730216,exon:109730296-109730488	AI1,AI3,AI4,CI1,CI2,CI3,Con1,Con2,Con3	6,9,7,9,8,5,8,9,7	9,7,11,18,15,6,15,16,14	--
novel_circ_0007072	chr12	109734562	109742290	+	7728	399	ENSMUSG00000097391;	exon:109734563-109734732,exon:109742062-109742290	AI1,AI3,AI4,CI1,CI2,CI3,Con1,Con2,Con3	15,11,14,6,7,9,6,15,13	32,35,41,50,20,30,43,41,47	--
novel_circ_0007075	chr12	109741689	109742290	+	601	355	ENSMUSG00000097391;	exon:109741690-109741815,exon:109742062-109742290	AI1,AI3,AI4,CI1,CI2,CI3,Con1,Con2,Con3	6,2,4,3,5,5,12,7,3	33,38,33,36,20,44,46,46,31	--
novel_circ_0007078	chr12	110465848	110522690	+	56842	372	ENSMUSG00000017843;	exon:110465849-110466020,exon:110522491-110522690	AI1,AI3,AI4,CI1,CI2,CI3,Con1,Con2,Con3	5,11,6,3,5,6,2,8,4	37,36,30,29,33,33,17,13,33	Ppp2r5c
novel_circ_0007081	chr12	110544074	110554896	+	10822	274	ENSMUSG00000017843;	exon:110544075-110544185,exon:110552785-110552893,exon:110554843-110554896	AI1,AI3,AI4,CI1,CI2,CI3,Con1,Con2	6,9,4,5,4,4,7,6	80,71,58,53,43,62,52,59	Ppp2r5c
novel_circ_0007084	chr12	110545594	110561468	+	15874	449	ENSMUSG00000017843;	exon:110545595-110545687,exon:110545771-110545901,exon:110554843-110554896,exon:110561298-110561468	AI1,AI3,AI4,CI1,CI2,CI3,Con1,Con2,Con3	19,21,17,27,17,27,29,25,26	53,46,45,40,38,41,40,42,34	Ppp2r5c
novel_circ_0007087	chr12	110567727	110570768	+	3041	303	ENSMUSG00000017843;	exon:110567728-110567855,exon:110568954-110569055,exon:110570696-110570768	AI1,AI3,AI4,CI1,CI2,CI3,Con1,Con2,Con3	2,5,2,10,2,5,10,4,8	56,45,44,38,40,31,32,38,32	Ppp2r5c
novel_circ_0007092	chr12	110651490	110652194	+	704	415	ENSMUSG00000018707;	exon:110651491-110651664,exon:110651751-110651870,exon:110652074-110652194	AI1,AI3,AI4,CI1,CI2,CI3,Con1,Con2,Con3	18,27,34,26,15,21,23,23,32	200,149,152,174,117,196,172,168,179	Dync1h1
novel_circ_0007093	chr12	110779295	110779890	+	595	285	ENSMUSG00000037957;	exon:110779296-110779478,exon:110779789-110779890	AI1,AI3,AI4,CI1,CI2,CI3,Con1,Con2,Con3	5,10,15,18,13,8,22,15,18	8,11,5,5,6,5,8,8,4	Wdr20
novel_circ_0007098	chr12	110895474	110915478	+	20004	184	ENSMUSG00000021275;	exon:110895475-110895526,exon:110915347-110915478	AI1,AI3,AI4,CI2,Con2	5,6,3,2,3	55,60,53,35,67	Tecpr2
novel_circ_0007100	chr12	110896086	110915478	+	19392	549	ENSMUSG00000021275;	exon:110896087-110896374,exon:110914650-110914778,exon:110915347-110915478	AI1,AI3,AI4,CI1,CI3,Con1,Con2,Con3	3,4,8,4,4,5,6,10	66,83,73,63,57,60,86,63	Tecpr2
novel_circ_0007101	chr12	110896086	110919026	+	22940	446	ENSMUSG00000021275;	exon:110896087-110896374,exon:110918869-110919026	AI1,AI3,AI4,CI1,CI2,CI3,Con1,Con2,Con3	7,9,12,6,8,3,8,7,10	38,50,40,29,32,41,29,40,35	Tecpr2
novel_circ_0007106	chr12	110896086	110954822	+	58736	437	ENSMUSG00000021275;	exon:110896087-110896374,exon:110954674-110954822	AI1,AI4,CI1,CI2,CI3,Con1,Con2,Con3	7,5,2,3,5,4,5,4	26,27,25,24,33,26,39,37	Tecpr2
novel_circ_0007109	chr12	110914649	110919026	+	4377	473	ENSMUSG00000021275;	exon:110914650-110914778,exon:110915293-110915478,exon:110918869-110919026	AI1,AI3,AI4,CI1,CI2,CI3,Con1,Con2,Con3	10,11,20,13,9,6,3,6,13	55,60,59,52,51,66,50,67,61	Tecpr2
novel_circ_0007114	chr12	110944644	110954822	+	10178	149	ENSMUSG00000021275;	exon:110954674-110954822	CI3,Con1,Con2,Con3	3,2,4,4	67,68,70,87	Tecpr2
novel_circ_0007116	chr12	111081723	111100038	+	18315	418	ENSMUSG00000037896;	exon:111081724-111081807,exon:111093081-111093133,exon:111097455-111097616,exon:111099920-111100038	AI1,AI3,AI4,CI1,CI2,CI3,Con1,Con2,Con3	4,10,14,7,4,7,13,12,12	17,16,14,29,9,14,17,15,21	Rcor1
novel_circ_0007117	chr12	111081723	111101708	+	19985	216	ENSMUSG00000037896;	exon:111081724-111081807,exon:111093081-111093133,exon:111101630-111101708	AI1,AI3,AI4,CI1,CI3,Con1,Con3	2,6,3,2,3,3,4	19,19,8,28,21,11,29	Rcor1
novel_circ_0007118	chr12	111081723	111103805	+	22082	411	ENSMUSG00000037896;	exon:111081724-111081807,exon:111093081-111093133,exon:111101630-111101708,exon:111103611-111103805	AI1,AI4,CI1,CI3,Con1,Con2,Con3	3,4,3,3,11,2,7	8,17,12,10,11,7,18	Rcor1
novel_circ_0007121	chr12	111093080	111100038	+	6958	334	ENSMUSG00000037896;	exon:111093081-111093133,exon:111097455-111097616,exon:111099920-111100038	AI4,CI1,CI2,CI3,Con1,Con2,Con3	6,9,2,2,2,8,2	17,37,14,21,25,23,30	Rcor1
novel_circ_0007126	chr12	111097454	111101708	+	4254	360	ENSMUSG00000037896;	exon:111097455-111097616,exon:111099920-111100038,exon:111101630-111101708	AI1,AI3,AI4,CI1,CI2,CI3,Con1,Con2,Con3	3,4,3,2,4,5,4,7,2	24,33,26,40,18,31,25,39,44	Rcor1
novel_circ_0007134	chr12	111219810	111222397	+	2587	386	ENSMUSG00000021277;	intron:111219811-111219921,intron:111221752-111221906,intron:111222278-111222397	AI1,AI3,AI4,CI1,CI2,Con1,Con2,Con3	4,6,5,5,4,5,8,8	16,9,11,9,10,7,4,7	Traf3
novel_circ_0007137	chr12	111219810	111243538	+	23728	695	ENSMUSG00000021277;	exon:111219811-111219921,exon:111237562-111237820,exon:111239029-111239080,exon:111242443-111242547,exon:111243371-111243538	AI1,AI3,AI4,CI1,CI2,CI3,Con1,Con2,Con3	13,32,59,39,20,21,45,42,49	36,29,28,38,29,30,36,24,25	Traf3
novel_circ_0007138	chr12	111219810	111248646	+	28836	360	ENSMUSG00000021277;	exon:111219811-111219921,exon:111243371-111243538,exon:111248566-111248646	AI1,AI3,AI4,CI1,CI2,CI3,Con1,Con2,Con3	8,24,9,12,10,18,11,27,12	30,20,17,30,26,28,18,13,19	Traf3
novel_circ_0007139	chr12	111219810	111255363	+	35553	345	ENSMUSG00000021277;	exon:111219811-111219921,exon:111252664-111252756,exon:111255223-111255363	AI1,AI3,AI4,CI1,Con2,Con3	4,5,3,2,5,4	24,17,13,15,11,17	Traf3
novel_circ_0007140	chr12	111237561	111243538	+	5977	273	ENSMUSG00000021277;	exon:111242443-111242547,exon:111243371-111243538	AI3,CI1,CI2,CI3,Con1,Con2	8,4,5,2,2,3	59,74,52,42,60,57	Traf3
novel_circ_0007145	chr12	111322802	111323173	-	371	287	ENSMUSG00000021279;	exon:111322803-111322922,exon:111323007-111323173	AI1,AI3,AI4,CI1,CI2,Con1,Con2,Con3	10,4,3,15,2,11,14,8	54,58,61,41,41,60,70,51	Cdc42bpb
novel_circ_0007147	chr12	111336025	111345623	-	9598	421	ENSMUSG00000021279;	exon:111336026-111336174,exon:111339821-111339916,exon:111342026-111342109,exon:111345532-111345623	AI1,AI3,AI4,CI1,CI2,CI3,Con1,Con2,Con3	45,54,61,46,37,42,57,72,29	34,38,47,41,33,39,34,28,35	Cdc42bpb
novel_circ_0007156	chr12	111592576	111604564	+	11988	407	ENSMUSG00000007411;	exon:111592577-111592768,exon:111598227-111598387,exon:111604511-111604564	AI1,AI3,AI4,CI1,CI2,CI3,Con1,Con2,Con3	41,33,12,31,13,15,22,24,36	226,189,230,200,186,180,228,304,235	Mark3
novel_circ_0007157	chr12	111592576	111615444	+	22868	295	ENSMUSG00000007411;	exon:111592577-111592768,exon:111604511-111604564,exon:111615396-111615444	AI1,AI3,AI4,CI1,CI2,CI3,Con1,Con2,Con3	21,20,11,14,13,8,10,20,10	205,159,227,182,155,155,218,269,205	Mark3
novel_circ_0007158	chr12	111592576	111618383	+	25807	361	ENSMUSG00000007411;	exon:111592577-111592768,exon:111604511-111604564,exon:111615396-111615444,exon:111618318-111618383	AI1,AI3,AI4,CI1,CI2,CI3,Con1,Con2,Con3	313,345,361,326,247,301,310,401,339	108,101,129,95,71,84,141,148,103	Mark3
novel_circ_0007160	chr12	111592576	111624543	+	31967	489	ENSMUSG00000007411;	exon:111592577-111592768,exon:111604511-111604564,exon:111615396-111615444,exon:111618318-111618383,exon:111623245-111623315,exon:111624487-111624543	AI1,AI3,AI4,CI1,CI2,CI3,Con1,Con2,Con3	14,27,13,15,13,13,15,22,21	104,113,133,97,73,85,123,114,109	Mark3
novel_circ_0007162	chr12	111592576	111629115	+	36539	513	ENSMUSG00000007411;	exon:111592577-111592768,exon:111604511-111604564,exon:111628190-111628302,exon:111628962-111629115	AI1,AI3,AI4,CI1,CI2,CI3,Con1,Con2,Con3	16,30,16,24,21,17,28,23,20	142,110,134,93,73,107,108,132,119	Mark3
novel_circ_0007163	chr12	111592576	111633834	+	41258	429	ENSMUSG00000007411;	exon:111592577-111592768,exon:111633598-111633834	AI1,AI3,AI4,CI1,CI2,CI3,Con1,Con2,Con3	8,10,13,13,12,9,12,18,11	56,52,43,60,36,44,72,65,58	Mark3
novel_circ_0007164	chr12	111592576	111640040	+	47464	568	ENSMUSG00000007411;	exon:111592577-111592768,exon:111604511-111604564,exon:111633617-111633834,exon:111639937-111640040	AI1,AI3,AI4,CI1,CI2,Con1,Con2,Con3	16,18,9,12,15,16,24,12	49,42,45,33,31,57,50,52	Mark3
novel_circ_0007165	chr12	111592576	111647728	+	55152	450	ENSMUSG00000007411;	exon:111592577-111592768,exon:111647471-111647728	AI1,AI3,AI4,CI1,CI2,CI3,Con1,Con2,Con3	12,6,5,10,14,8,14,27,13	13,19,20,24,15,20,26,13,19	Mark3
novel_circ_0007175	chr12	111633616	111640040	+	6424	322	ENSMUSG00000007411;	exon:111633617-111633834,exon:111639937-111640040	AI1,AI3,AI4,CI1,CI2,CI3,Con1,Con2,Con3	22,15,9,12,6,19,16,18,15	173,126,139,93,85,121,138,156,138	Mark3
novel_circ_0007178	chr12	111722611	111730112	+	7501	353	ENSMUSG00000037787;	exon:111722612-111722809,exon:111724340-111724403,exon:111730022-111730112	AI1,AI3,AI4,CI1,CI2,CI3,Con1,Con2,Con3	7,4,13,6,5,5,5,9,3	9,7,10,8,12,7,2,15,19	Apopt1
novel_circ_0007179	chr12	111772318	111774583	+	2265	493	ENSMUSG00000021288;	exon:111772319-111772580,exon:111774353-111774583	AI1,AI3,AI4,CI1,CI2,CI3,Con1,Con2,Con3	31,25,38,23,21,25,26,31,25	868,752,765,728,655,751,775,872,917	Klc1
novel_circ_0007180	chr12	111772318	111776002	+	3684	341	ENSMUSG00000021288;	exon:111772319-111772580,exon:111775924-111776002	AI3,AI4,CI3,Con1,Con2,Con3	5,5,3,8,7,5	700,747,732,731,835,838	Klc1
novel_circ_0007181	chr12	111772318	111778700	+	6382	452	ENSMUSG00000021288;	exon:111772319-111772580,exon:111778020-111778107,exon:111778599-111778700	AI1,AI3,AI4,CI1,CI2,CI3,Con1,Con2,Con3	10,14,23,5,12,5,19,27,25	820,753,693,717,571,666,682,791,810	Klc1
novel_circ_0007183	chr12	111774352	111778700	+	4348	421	ENSMUSG00000021288;	exon:111774353-111774583,exon:111778020-111778107,exon:111778599-111778700	AI1,AI3,AI4,CI1,CI2,CI3,Con1,Con2,Con3	7,12,11,12,18,5,11,14,11	650,618,590,584,535,616,676,689,789	Klc1
novel_circ_0007185	chr12	111776811	111778700	+	1889	190	ENSMUSG00000021288;	exon:111778020-111778107,exon:111778599-111778700	AI1,AI3,AI4,CI1,CI2,CI3,Con1,Con2,Con3	4,5,10,7,3,6,8,8,11	524,503,519,494,416,536,526,618,596	Klc1
novel_circ_0007187	chr12	111778019	111789459	+	11440	726	ENSMUSG00000021288;	exon:111778020-111778107,exon:111778599-111778700,exon:111781652-111781825,exon:111785272-111785321,exon:111785435-111785502,exon:111787488-111787596,exon:111789325-111789459	AI1,AI3,AI4,CI1,CI2,CI3,Con1,Con2,Con3	43,36,49,23,26,27,35,44,50	520,463,520,526,409,520,533,630,612	Klc1
novel_circ_0007188	chr12	111778019	111789486	+	11467	352	ENSMUSG00000021288;	exon:111778020-111778107,exon:111778599-111778700,exon:111789325-111789486	AI1,AI3,AI4,CI1,CI2,CI3,Con1,Con2,Con3	21,15,17,19,7,23,11,12,19	265,235,304,301,248,313,291,346,350	Klc1
novel_circ_0007194	chr12	111843544	111844996	-	1452	372	ENSMUSG00000021285;	exon:111843545-111843741,exon:111844822-111844996	AI1,AI3,AI4,CI1,CI2,CI3,Con1,Con2,Con3	10,10,11,11,3,4,13,7,11	50,34,59,47,30,21,47,46,46	Ppp1r13b
novel_circ_0007195	chr12	111843544	111846429	-	2885	474	ENSMUSG00000021285;	exon:111843545-111843741,exon:111844822-111844996,exon:111846328-111846429	AI1,AI3,AI4,CI1,CI2,CI3,Con1,Con2,Con3	9,6,9,6,6,3,9,13,16	44,36,38,23,25,23,33,30,47	Ppp1r13b
novel_circ_0007197	chr12	111843544	111872433	-	28889	465	ENSMUSG00000021285;	exon:111843545-111843741,exon:111866415-111866534,exon:111872286-111872433	AI1,AI3,AI4,CI1,CI2,CI3,Con1,Con2,Con3	11,17,16,7,14,8,13,16,12	32,21,26,26,10,16,28,26,27	Ppp1r13b
novel_circ_0007199	chr12	111858209	111872433	-	14224	407	ENSMUSG00000021285;	exon:111858210-111858286,exon:111860287-111860344,exon:111866411-111866534,exon:111872286-111872433	AI1,AI3,AI4,CI1,CI2,CI3,Con1,Con2,Con3	839,890,1008,700,680,752,751,1013,834	48,37,42,32,24,27,38,44,47	Ppp1r13b
novel_circ_0007200	chr12	111866414	111872433	-	6019	268	ENSMUSG00000021285;	exon:111866415-111866534,exon:111872286-111872433	AI1,AI3,AI4,CI1,CI3,Con2,Con3	5,12,6,2,3,9,13	291,291,327,234,237,367,312	Ppp1r13b
novel_circ_0007208	chr12	11273993	11280402	+	6409	423	ENSMUSG00000020608;	exon:11273994-11274111,exon:11276260-11276365,exon:11279605-11279741,exon:11280341-11280402	AI4,CI1,CI2,CI3,Con1,Con2,Con3	3,5,2,3,3,4,3	11,13,11,12,18,5,15	Smc6
novel_circ_0007210	chr12	112915879	112916723	-	844	348	ENSMUSG00000002799;	exon:112915880-112915993,exon:112916334-112916447,exon:112916604-112916723	AI1,AI3,CI1,CI2,CI3,Con1,Con2,Con3	2,2,9,4,5,7,2,4	33,36,28,36,30,34,37,33	Jag2
novel_circ_0007216	chr12	113112145	113123234	+	11089	522	ENSMUSG00000021144;	exon:113112146-113112213,exon:113116988-113117081,exon:113120211-113120261,exon:113120827-113120953,exon:113121023-113121086,exon:113123117-113123234	AI1,AI3,AI4,CI1,CI2,CI3,Con1,Con2,Con3	5,5,12,7,10,7,6,4,6	19,15,20,20,12,14,25,34,17	Mta1
novel_circ_0007219	chr12	113121022	113126877	+	5855	64	ENSMUSG00000021144;	exon:113121023-113121086	AI1,AI3,CI1,Con1,Con2,Con3	6,7,3,3,3,4	35,44,46,47,46,61	Mta1
novel_circ_0007247	chr12	116824316	116841406	+	17090	266	ENSMUSG00000056553;	exon:116824317-116824419,exon:116841244-116841406	AI1,AI3,AI4,CI1,CI2,CI3,Con1,Con2,Con3	7,13,7,9,2,6,12,8,5	1270,1212,1318,1116,1007,1258,744,1122,1145	Ptprn2
novel_circ_0007248	chr12	116824316	116859191	+	34875	266	ENSMUSG00000056553;	exon:116824317-116824419,exon:116841244-116841406	AI1,AI3,AI4,CI1,CI3,Con1,Con2,Con3	3,4,6,7,4,8,9,9	1227,1103,1281,1057,1135,815,1171,1119	Ptprn2
novel_circ_0007253	chr12	116841243	116876372	+	35129	163	ENSMUSG00000056553;	exon:116841244-116841406	AI1,AI3,AI4,CI2,Con2	5,5,8,3,3	1398,1417,1561,1198,1527	Ptprn2
novel_circ_0007258	chr12	116871935	116876372	+	4437	201	ENSMUSG00000056553;	exon:116871936-116872136	AI1,AI3,AI4,CI2,Con3	5,3,3,2,3	1481,1365,1525,1158,1469	Ptprn2
novel_circ_0007260	chr12	116871935	116901047	+	29112	409	ENSMUSG00000056553;	exon:116871936-116872136,exon:116873651-116873691,exon:116888839-116888925,exon:116900968-116901047	AI3,AI4,CI1,CI3,Con1,Con2,Con3	2,4,2,3,4,4,8	1106,1291,1126,1228,1034,1391,1260	Ptprn2
novel_circ_0007264	chr12	117161593	117184775	+	23182	408	ENSMUSG00000056553;	exon:117161594-117161806,exon:117184581-117184775	AI1,AI3,AI4,CI1,CI2,CI3,Con1,Con2,Con3	6,2,6,6,2,3,3,4,3	1288,1129,1294,1167,1024,1272,1018,1345,1204	Ptprn2
novel_circ_0007269	chr12	117211855	117233361	+	21506	300	ENSMUSG00000056553;	exon:117211856-117212003,exon:117227147-117227220,exon:117233284-117233361	AI1,AI3,AI4,CI1,CI2,CI3,Con1,Con2,Con3	27,28,29,22,22,15,13,31,32	1561,1356,1588,1458,1191,1596,1277,1593,1498	Ptprn2
novel_circ_0007273	chr12	117247656	117248700	+	1044	287	ENSMUSG00000056553;	exon:117247657-117247776,exon:117248534-117248700	AI1,AI3,AI4,CI1,CI2,CI3,Con1,Con2,Con3	32,42,27,16,19,17,26,35,25	1806,1545,1911,1608,1483,1848,1588,1915,1847	Ptprn2
novel_circ_0007275	chr12	117247656	117255610	+	7954	287	ENSMUSG00000056553;	exon:117247657-117247776,exon:117248534-117248700	AI1,AI3,AI4,CI1,CI2,CI3,Con1,Con2,Con3	12,6,25,7,10,7,13,13,9	1982,1681,2140,1837,1566,2031,1776,2154,2127	Ptprn2
novel_circ_0007279	chr12	117575554	117584211	+	8657	449	ENSMUSG00000041992;	exon:117575555-117575605,exon:117577621-117577727,exon:117581694-117581815,exon:117584043-117584211	AI1,AI3,AI4,CI1,CI3,Con2	3,2,4,3,6,5	47,47,55,21,35,52	Rapgef5
novel_circ_0007286	chr12	117595240	117658403	+	63163	316	ENSMUSG00000041992;	exon:117595241-117595307,exon:117613381-117613429,exon:117647044-117647117,exon:117658278-117658403	AI1,AI3,AI4,CI1,CI2,CI3,Con1,Con2,Con3	13,14,11,9,9,9,12,17,13	72,59,45,39,33,50,41,70,58	Rapgef5
novel_circ_0007297	chr12	117718201	117730718	+	12517	210	ENSMUSG00000041992;	exon:117718202-117718232,exon:117730540-117730718	AI1,AI3,AI4,CI3,Con3	2,4,2,2,2	89,90,83,99,84	Rapgef5
novel_circ_0007308	chr12	117911017	117916971	-	5954	422	ENSMUSG00000018581;	exon:117911018-117911245,exon:117916778-117916971	AI1,CI2,Con1,Con2,Con3	2,10,12,6,6	0,8,2,1,3	Dnah11
novel_circ_0007318	chr12	118082430	118085768	-	3338	352	ENSMUSG00000018581;	exon:118082431-118082664,exon:118085651-118085768	CI1,Con1,Con2,Con3	2,3,2,4	19,19,8,19	Dnah11
novel_circ_0007319	chr12	118082430	118085800	-	3370	384	ENSMUSG00000018581;	exon:118082431-118082664,exon:118085651-118085800	AI1,AI3,AI4,CI1,CI2,CI3,Con1,Con2,Con3	12,3,4,17,10,6,25,9,14	8,5,6,11,9,8,15,7,10	Dnah11
novel_circ_0007320	chr12	118082430	118120776	-	38346	204	ENSMUSG00000018581;	exon:118120473-118120559,exon:118120660-118120776	AI1,AI3,CI1,CI3,Con1,Con2,Con3	13,4,8,3,15,6,7	1,3,14,5,10,4,7	Dnah11
novel_circ_0007334	chr12	118190718	118192475	-	1757	387	ENSMUSG00000018581;	exon:118190719-118190908,exon:118192279-118192475	AI1,CI1,CI2,CI3,Con1,Con3	3,5,5,2,5,3	5,1,1,0,10,7	Dnah11
novel_circ_0007335	chr12	11821290	11826886	+	5596	114	n/a	intergenic_region:11821291-11821404	AI1,AI3,AI4,CI3,Con2,Con3	2,6,8,2,6,6	59,71,86,65,67,88
novel_circ_0007341	chr12	118238242	118261955	-	23713	229	ENSMUSG00000025323;	exon:118261727-118261955	AI1,AI3,AI4,Con2,Con3	2,2,5,4,3	11,10,6,14,5	Sp4
novel_circ_0007342	chr12	118254409	118261955	-	7546	200	ENSMUSG00000025323;	exon:118254410-118254609	AI1,AI3,AI4,CI1,Con3	5,3,2,4,3	14,10,12,16,9	Sp4
novel_circ_0007347	chr12	11871834	11884915	+	13081	218	ENSMUSG00000113330;	exon:11871835-11872015,exon:11884879-11884915	AI1,AI3,AI4,CI1,CI2,CI3,Con1,Con2,Con3	32,31,19,18,16,21,24,40,26	46,61,60,41,33,36,39,71,54	--
novel_circ_0007352	chr12	119189818	119192327	-	2509	406	ENSMUSG00000025321;	exon:119189819-119189977,exon:119192081-119192327	AI1,AI3,CI1,CI2,CI3,Con2	3,2,2,2,4,7	46,32,29,25,18,29	Itgb8
novel_circ_0007354	chr12	119189818	119208604	-	18786	245	ENSMUSG00000025321;	exon:119189819-119189977,exon:119208519-119208604	AI1,AI4,CI1,CI2,CI3,Con1,Con2,Con3	4,3,8,4,3,2,9,7	24,17,25,7,7,17,23,16	Itgb8
novel_circ_0007361	chr12	12358044	12362540	+	4496	503	ENSMUSG00000020589;	exon:12358045-12358166,exon:12359213-12359318,exon:12362015-12362092,exon:12362252-12362368,exon:12362461-12362540	AI1,AI3,AI4,CI1,CI2,CI3,Con1,Con2,Con3	9,3,9,6,7,6,2,7,13	50,26,28,36,37,32,32,32,31	Fam49a
novel_circ_0007366	chr12	13230291	13239178	-	8887	654	ENSMUSG00000037149;	exon:13230292-13230381,exon:13231445-13231543,exon:13234040-13234100,exon:13235994-13236132,exon:13237213-13237327,exon:13237729-13237805,exon:13239106-13239178	AI1,AI3,AI4,CI1,CI2,CI3,Con1,Con2,Con3	48,25,29,27,16,26,29,44,32	43,45,51,44,31,31,31,39,45	Ddx1
novel_circ_0007375	chr12	13285182	13289980	+	4798	367	ENSMUSG00000020576;	exon:13285183-13285316,exon:13288671-13288804,exon:13289882-13289980	AI1,AI3,CI1,CI2,CI3,Con1,Con2,Con3	3,9,4,4,5,4,6,2	48,40,50,33,38,50,40,42	Nbas
novel_circ_0007377	chr12	13285182	13310304	+	25122	605	ENSMUSG00000020576;	exon:13285183-13285316,exon:13288671-13288804,exon:13300093-13300231,exon:13306904-13306972,exon:13310176-13310304	AI1,AI3,AI4,CI1,CI2,CI3,Con1,Con2,Con3	13,8,17,11,9,15,10,5,23	54,30,43,39,31,30,41,42,40	Nbas
novel_circ_0007378	chr12	13285182	13336410	+	51228	350	ENSMUSG00000020576;	exon:13285183-13285316,exon:13331024-13331102,exon:13336274-13336410	AI1,AI3,CI1,CI2,Con1,Con2,Con3	6,11,2,2,7,4,4	42,57,54,42,57,52,38	Nbas
novel_circ_0007379	chr12	13300092	13310304	+	10212	337	ENSMUSG00000020576;	exon:13300093-13300231,exon:13306904-13306972,exon:13310176-13310304	AI1,AI3,AI4,CI1,CI2,CI3,Con1,Con2,Con3	50,54,57,51,40,41,53,69,52	71,46,83,72,43,57,66,54,64	Nbas
novel_circ_0007393	chr12	13317697	13336410	+	18713	500	ENSMUSG00000020576;	exon:13317698-13317761,exon:13321645-13321838,exon:13335831-13335935,exon:13336274-13336410	AI1,AI3,AI4,CI1,CI2,CI3,Con1,Con2,Con3	11,10,18,11,15,17,11,26,31	55,64,74,82,49,42,71,58,59	Nbas
novel_circ_0007401	chr12	13352782	13362615	+	9833	174	ENSMUSG00000020576;	exon:13362442-13362615	AI1,AI3,AI4,CI1,CI2,CI3,Con1,Con2,Con3	9,9,5,6,5,10,9,6,6	58,73,90,74,54,54,88,75,59	Nbas
novel_circ_0007406	chr12	13356823	13379769	+	22946	340	ENSMUSG00000020576;	exon:13356824-13356977,exon:13377434-13377496,exon:13379647-13379769	AI4,CI1,CI2,Con1,Con2,Con3	2,6,5,5,2,3	110,91,82,121,123,118	Nbas
novel_circ_0007407	chr12	13360930	13362615	+	1685	360	ENSMUSG00000020576;	exon:13360931-13361116,exon:13362442-13362615	AI1,AI3,AI4,CI1,CI2,CI3,Con1,Con2,Con3	17,9,14,8,11,13,16,19,21	82,92,117,94,55,92,100,104,97	Nbas
novel_circ_0007409	chr12	13374695	13379769	+	5074	320	ENSMUSG00000020576;	exon:13374696-13374829,exon:13377434-13377496,exon:13379647-13379769	AI1,AI3,AI4,CI1,CI2,CI3,Con1,Con2,Con3	20,12,19,19,10,20,18,24,16	84,92,105,83,74,85,111,117,115	Nbas
novel_circ_0007412	chr12	13374695	13415731	+	41036	442	ENSMUSG00000020576;	exon:13374696-13374829,exon:13377434-13377496,exon:13414784-13414941,exon:13415645-13415731	AI1,AI3,AI4,CI1,CI2,CI3,Con1,Con2	13,10,26,17,11,21,28,35	47,45,72,54,42,57,70,63	Nbas
novel_circ_0007415	chr12	13377433	13393532	+	16099	519	ENSMUSG00000020576;	exon:13377434-13377496,exon:13379647-13379769,exon:13390925-13391027,exon:13393303-13393532	AI1,AI3,AI4,CI1,CI2,CI3,Con1,Con2,Con3	3,8,9,2,4,3,6,9,5	118,95,143,120,93,97,153,140,139	Nbas
novel_circ_0007419	chr12	13390924	13393532	+	2608	333	ENSMUSG00000020576;	exon:13390925-13391027,exon:13393303-13393532	AI1,AI3,AI4,CI1,CI2,CI3,Con1,Con2,Con3	48,56,26,50,33,29,45,50,57	142,137,139,125,119,114,186,174,188	Nbas
novel_circ_0007421	chr12	13390924	13415731	+	24807	420	ENSMUSG00000020576;	exon:13390925-13391027,exon:13393303-13393532,exon:13415645-13415731	AI1,AI3,AI4,CI1,CI2,CI3,Con1,Con2,Con3	4,3,2,3,3,5,5,4,4	93,97,112,82,87,96,123,118,124	Nbas
novel_circ_0007422	chr12	13405373	13415731	+	10358	358	ENSMUSG00000020576;	exon:13405374-13405486,exon:13414784-13414941,exon:13415645-13415731	AI1,AI3,AI4,CI1,CI2,CI3,Con1,Con2,Con3	3,5,4,7,3,6,8,9,9	92,90,104,95,75,90,136,117,108	Nbas
novel_circ_0007427	chr12	13413527	13415731	+	2204	359	ENSMUSG00000020576;	exon:13413528-13413641,exon:13414784-13414941,exon:13415645-13415731	AI1,AI3,AI4,CI1,CI2,CI3,Con1,Con2,Con3	29,25,25,23,24,27,33,35,21	134,97,137,129,102,114,166,139,118	Nbas
novel_circ_0007429	chr12	13413527	13441946	+	28419	471	ENSMUSG00000020576;	exon:13413528-13413641,exon:13414784-13414941,exon:13441467-13441580,exon:13441862-13441946	AI1,AI3,AI4,CI1,CI2,CI3,Con1,Con2,Con3	6,5,3,4,9,3,10,8,6	124,110,134,124,102,106,151,138,115	Nbas
novel_circ_0007431	chr12	13432896	13441946	+	9050	364	ENSMUSG00000020576;	exon:13432897-13433061,exon:13441467-13441580,exon:13441862-13441946	AI1,AI3,AI4,CI1,CI2,CI3,Con1,Con2,Con3	12,21,19,31,16,14,18,17,11	36,61,74,46,39,44,51,59,41	Nbas
novel_circ_0007437	chr12	13469840	13474237	+	4397	341	ENSMUSG00000020576;	exon:13469841-13470070,exon:13474127-13474237	AI1,AI3,AI4,CI1,CI2,CI3,Con1,Con2,Con3	9,4,3,6,6,7,9,7,5	53,70,64,48,41,39,54,67,64	Nbas
novel_circ_0007438	chr12	13469840	13484044	+	14204	565	ENSMUSG00000020576;	exon:13469841-13470070,exon:13483710-13484044	AI1,AI3,AI4,CI1,CI2,CI3,Con1,Con2,Con3	12,7,19,20,21,19,23,14,25	29,24,30,25,18,29,21,26,36	Nbas
novel_circ_0007442	chr12	13482385	13484044	+	1659	586	ENSMUSG00000020576;	exon:13482386-13482636,exon:13483710-13484044	AI1,AI3,AI4,CI1,CI2,CI3,Con1,Con2,Con3	80,51,54,54,28,68,59,73,80	51,58,54,40,36,42,60,66,56	Nbas
novel_circ_0007448	chr12	13534379	13566257	+	31878	465	ENSMUSG00000020576;	exon:13534380-13534575,exon:13558612-13558751,exon:13566129-13566257	AI1,AI3,AI4,CI2,CI3,Con1,Con3	2,4,7,5,4,6,5	21,12,8,11,13,22,14	Nbas
novel_circ_0007449	chr12	13558611	13566257	+	7646	408	ENSMUSG00000020576;	exon:13558612-13558751,exon:13560837-13560975,exon:13566129-13566257	AI3,AI4,CI1,CI2,CI3,Con1,Con2,Con3	9,17,17,6,10,4,6,8	15,22,13,17,13,12,18,20	Nbas
novel_circ_0007456	chr12	15809695	15809988	-	293	293	ENSMUSG00000020601;	exon:15809696-15809988	AI1,AI3,CI1,CI2,CI3,Con1,Con2,Con3	4,8,7,8,5,6,5,5	32,11,27,22,32,42,51,49	Trib2
novel_circ_0007476	chr12	16968210	16968766	+	556	291	ENSMUSG00000020580;	exon:16968211-16968314,exon:16968580-16968766	AI1,AI3,AI4,CI1,CI2,CI3,Con1,Con2,Con3	17,16,32,17,6,18,18,13,15	20,36,27,24,15,19,17,21,33	Rock2
novel_circ_0007478	chr12	16968210	16975558	+	7348	264	ENSMUSG00000020580;	exon:16968211-16968314,exon:16974842-16974912,exon:16975470-16975558	AI1,AI3,AI4,CI3,Con2,Con3	3,3,2,3,2,5	20,19,19,24,12,19	Rock2
novel_circ_0007481	chr12	16977541	16978102	+	561	476	ENSMUSG00000020580;	exon:16977542-16977803,exon:16977889-16978102	AI1,AI3,AI4,CI1,CI2,CI3,Con1,Con2,Con3	8,7,10,12,11,7,8,6,9	26,21,27,18,10,9,12,17,27	Rock2
novel_circ_0007489	chr12	17368308	17369615	+	1307	229	ENSMUSG00000061458;	exon:17368309-17368387,exon:17369466-17369615	AI1,CI1,CI2,CI3,Con2,Con3	4,4,3,2,2,3	30,32,27,29,27,29	Nol10
novel_circ_0007501	chr12	17402072	17406896	+	4824	396	ENSMUSG00000061458;	exon:17402073-17402199,exon:17404971-17405050,exon:17405233-17405331,exon:17406807-17406896	AI1,AI3,AI4,CI1,CI2,CI3,Con1,Con2,Con3	26,11,24,24,17,21,18,19,22	17,27,28,21,23,26,32,27,33	Nol10
novel_circ_0007504	chr12	21168203	21185243	+	17040	307	ENSMUSG00000052632;ENSMUSG00000090370;	exon:21168204-21168276,exon:21173104-21173191,exon:21185098-21185243	AI1,AI3,CI1,CI2,CI3,Con1,Con2,Con3	5,6,5,12,5,3,4,5	18,14,13,7,9,8,11,5	Asap2;--
novel_circ_0007511	chr12	21212808	21224392	+	11584	234	ENSMUSG00000052632;	exon:21212809-21212884,exon:21218188-21218257,exon:21224305-21224392	AI3,AI4,CI1,CI3,Con1,Con2,Con3	3,3,5,11,4,4,3	41,45,44,48,63,53,46	Asap2
novel_circ_0007512	chr12	21217974	21230956	+	12982	308	ENSMUSG00000052632;	exon:21217975-21218078,exon:21218188-21218257,exon:21230823-21230956	AI1,AI3,AI4,CI1,CI2,CI3,Con1,Con2,Con3	8,10,4,14,2,15,18,17,6	27,41,32,34,23,38,25,31,41	Asap2
novel_circ_0007523	chr12	21247287	21252854	+	5567	384	ENSMUSG00000052632;	exon:21247288-21247373,exon:21249302-21249417,exon:21251139-21251206,exon:21252741-21252854	AI1,AI3,AI4,CI1,CI2,CI3,Con1,Con2,Con3	7,4,12,5,2,8,12,6,9	28,13,15,16,9,27,23,21,13	Asap2
novel_circ_0007527	chr12	21305302	21310284	+	4982	336	ENSMUSG00000054309;	exon:21305303-21305455,exon:21308904-21308998,exon:21310197-21310284	AI1,AI3,AI4,CI1,CI2,CI3,Con1,Con2,Con3	7,14,16,4,9,5,9,8,12	14,13,28,10,10,11,15,19,23	Cpsf3
novel_circ_0007528	chr12	21329053	21332210	-	3157	345	ENSMUSG00000052593;	exon:21329054-21329132,exon:21330033-21330163,exon:21332076-21332210	AI1,AI3,AI4,CI1,CI2,CI3,Con1,Con3	10,17,20,9,2,7,8,10	17,16,17,19,6,16,11,12	Adam17
novel_circ_0007533	chr12	21349784	21361791	-	12007	258	ENSMUSG00000052593;	exon:21349785-21349953,exon:21351543-21351631	AI1,AI3,AI4,CI1,CI3,Con1,Con2,Con3	9,5,4,11,6,9,3,6	24,27,21,26,24,13,13,22	Adam17
novel_circ_0007534	chr12	21353882	21361791	-	7909	133	ENSMUSG00000052593;	exon:21361659-21361791	CI1,Con1,Con2,Con3	2,4,3,2	15,13,14,9	Adam17
novel_circ_0007540	chr12	24544270	24549509	+	5239	286	ENSMUSG00000059669;	exon:24544271-24544418,exon:24547570-24547616,exon:24549419-24549509	AI1,AI3,Con1,Con2,Con3	3,4,4,3,2	6,4,9,4,8	Taf1b
novel_circ_0007542	chr12	24547569	24556741	+	9172	270	ENSMUSG00000059669;	exon:24547570-24547616,exon:24556519-24556741	AI1,AI3,AI4,CI2,CI3,Con3	3,3,2,7,3,3	9,8,10,5,7,7	Taf1b
novel_circ_0007543	chr12	24584304	24586150	+	1846	364	ENSMUSG00000020656;	exon:24584305-24584461,exon:24584834-24584945,exon:24586056-24586150	AI3,AI4,CI1,CI2,CI3,Con2,Con3	4,3,2,4,2,4,2	11,8,4,5,2,8,3	Grhl1
novel_circ_0007547	chr12	24854878	24924294	+	69416	446	ENSMUSG00000020646;	intron:24854879-24855004,intron:24878191-24878336,intron:24882717-24882794,intron:24924199-24924294	AI1,AI3,CI1,CI2,CI3,Con1,Con2,Con3	10,8,3,5,7,8,8,6	242,241,202,179,225,195,279,233	Mboat2
novel_circ_0007550	chr12	24878190	24918693	+	40503	517	ENSMUSG00000020646;	intron:24878191-24878336,intron:24882717-24882794,intron:24918401-24918693	AI1,AI3,AI4,CI1,CI2,Con1,Con2,Con3	9,3,12,9,9,3,5,9	343,380,352,249,206,258,299,299	Mboat2
novel_circ_0007551	chr12	24878190	24924294	+	46104	682	ENSMUSG00000020646;	exon:24878191-24878336,exon:24882717-24882794,exon:24918401-24918693,exon:24921345-24921413,exon:24924199-24924294	AI1,AI3,AI4,CI1,CI2,CI3,Con1,Con2,Con3	1556,1806,1848,1121,1174,1123,1254,1712,1583	449,498,521,347,328,352,350,439,403	Mboat2
novel_circ_0007552	chr12	24878190	24934622	+	56432	376	ENSMUSG00000020646;	exon:24878191-24878336,exon:24882717-24882794,exon:24924199-24924294,exon:24934567-24934622	AI1,AI3,AI4,CI1,CI2,CI3,Con1,Con2,Con3	527,570,689,418,433,422,529,701,573	339,389,352,248,212,249,238,297,293	Mboat2
novel_circ_0007553	chr12	24878190	24939348	+	61158	431	ENSMUSG00000020646;	exon:24878191-24878336,exon:24882717-24882794,exon:24924199-24924294,exon:24934567-24934622,exon:24939294-24939348	AI1,AI3,AI4,CI1,CI2,CI3,Con1,Con2,Con3	109,145,159,101,88,104,99,129,130	324,369,333,229,199,230,232,272,274	Mboat2
novel_circ_0007556	chr12	24878190	24948380	+	70190	598	ENSMUSG00000020646;	exon:24878191-24878336,exon:24882717-24882794,exon:24946506-24946686,exon:24948188-24948380	AI1,AI3,AI4,CI1,CI2,CI3,Con1,Con2,Con3	6,15,16,8,8,19,11,17,14	299,335,305,219,188,209,211,241,258	Mboat2
novel_circ_0007557	chr12	24878190	24951489	+	73299	439	ENSMUSG00000020646;	exon:24878191-24878336,exon:24948192-24948380,exon:24951386-24951489	AI1,AI3,AI4,CI2,CI3,Con1,Con2,Con3	4,6,4,3,9,3,4,5	302,338,305,187,208,216,244,251	Mboat2
novel_circ_0007562	chr12	24924198	24948380	+	24182	193	ENSMUSG00000020646;	exon:24948188-24948380	AI1,AI3,AI4	6,4,3	511,631,632	Mboat2
novel_circ_0007571	chr12	24994811	24997330	+	2519	297	ENSMUSG00000036333;	exon:24994812-24995009,exon:24997232-24997330	AI1,AI3,AI4,CI1,CI2,CI3,Con1,Con2,Con3	56,74,58,32,21,40,47,59,48	239,239,238,185,169,182,227,249,226	Kidins220
novel_circ_0007574	chr12	24994811	25005218	+	10407	364	ENSMUSG00000036333;	exon:24994812-24995009,exon:25005053-25005218	AI3,AI4,CI2,CI3,Con1,Con2,Con3	4,2,5,3,3,6,3	138,167,104,110,159,172,115	Kidins220
novel_circ_0007576	chr12	25002988	25005218	+	2230	331	ENSMUSG00000036333;	exon:25002989-25003153,exon:25005053-25005218	AI1,AI3,AI4,CI1,CI2,CI3,Con1,Con2,Con3	6,10,9,5,6,13,9,9,9	148,138,159,95,99,109,139,183,110	Kidins220
novel_circ_0007581	chr12	25013296	25017052	+	3756	308	ENSMUSG00000036333;	exon:25013297-25013441,exon:25016890-25017052	AI1,AI3,AI4,CI1,CI2,CI3,Con1,Con2,Con3	7,4,7,6,10,6,6,9,7	120,116,109,74,78,72,86,111,93	Kidins220
novel_circ_0007588	chr12	26339305	26389575	-	50270	328	ENSMUSG00000020642;	exon:26339306-26339451,exon:26389394-26389575	AI1,AI3,AI4,CI1,CI2,CI3,Con1,Con2,Con3	5,4,9,3,5,5,5,11,9	22,17,18,13,11,15,11,12,17	Rnf144a
novel_circ_0007590	chr12	26375269	26389575	-	14306	347	ENSMUSG00000020642;	intron:26375270-26375434,intron:26389394-26389575	AI1,AI3,AI4,CI1,CI2,Con1,Con2,Con3	6,4,7,6,5,7,7,6	14,17,9,7,8,10,9,17	Rnf144a
novel_circ_0007595	chr12	27068476	27096911	-	28435	413	ENSMUSG00000094002;	exon:27068477-27068694,exon:27096717-27096911	AI1,CI1,CI2,CI3,Con1,Con3	2,2,2,3,2,2	35,18,21,16,16,13	--
novel_circ_0007603	chr12	28652024	28655684	+	3660	216	ENSMUSG00000020630;	exon:28652025-28652140,exon:28655585-28655684	AI1,AI3,AI4,CI1,Con1,Con2,Con3	4,5,3,4,5,9,2	17,26,28,22,18,21,13	Rnaseh1
novel_circ_0007610	chr12	28793854	28847656	+	53802	339	ENSMUSG00000036613;	exon:28793855-28793936,exon:28828708-28828864,exon:28847557-28847656	AI1,AI3,AI4,CI1,CI3,Con1,Con2,Con3	10,3,8,4,5,4,7,5	42,26,33,44,30,32,24,26	Tssc1
novel_circ_0007613	chr12	28847556	28867153	+	19597	237	ENSMUSG00000036613;	exon:28847557-28847656,exon:28859252-28859388	AI1,AI3,Con1,Con2,Con3	4,2,3,7,3	40,22,36,32,37	Tssc1
novel_circ_0007615	chr12	28859251	28867153	+	7902	404	ENSMUSG00000036613;	exon:28859252-28859388,exon:28862955-28862988,exon:28866921-28867153	AI1,AI3,AI4,CI1,CI2,CI3,Con1,Con2,Con3	25,29,40,18,19,20,30,34,33	61,34,58,62,38,48,48,40,47	Tssc1
novel_circ_0007617	chr12	28862954	28867153	+	4199	168	ENSMUSG00000036613;	exon:28862955-28863122	AI1,AI3,AI4,CI1,CI2,Con1,Con2,Con3	5,3,6,3,3,2,2,4	71,37,79,79,58,53,67,67	Tssc1
novel_circ_0007621	chr12	29442945	29458367	+	15422	342	n/a	intergenic_region:29442946-29443026,intergenic_region:29453398-29453592,intergenic_region:29458302-29458367	AI1,AI3,AI4,CI1,CI2,CI3,Con1,Con2,Con3	6,4,5,5,4,5,3,10,5	14,3,1,6,3,4,3,3,7
novel_circ_0007627	chr12	29775439	29783888	+	8449	243	ENSMUSG00000061911;	exon:29775440-29775593,exon:29783621-29783675,exon:29783855-29783888	AI3,AI4,CI1,CI2,Con1,Con2,Con3	5,2,5,2,3,5,3	22,20,20,7,23,14,21	Myt1l
novel_circ_0007631	chr12	29826865	29838147	+	11282	199	ENSMUSG00000061911;	exon:29836350-29836440,exon:29838040-29838147	AI1,AI3,AI4,CI1,CI2,CI3,Con1,Con2,Con3	13,6,7,4,3,8,7,8,2	76,49,56,57,32,49,44,51,46	Myt1l
novel_circ_0007632	chr12	29826865	29855283	+	28418	191	ENSMUSG00000061911;	exon:29854233-29854354,exon:29855215-29855283	AI1,AI3,AI4,CI1,CI2,CI3,Con1,Con2,Con3	12,13,12,11,9,4,5,3,10	124,117,110,87,76,88,79,112,97	Myt1l
novel_circ_0007639	chr12	29836349	29854354	+	18005	558	ENSMUSG00000061911;	exon:29836350-29836440,exon:29838040-29838147,exon:29851534-29851770,exon:29854233-29854354	AI1,AI3,AI4,CI1,CI2,CI3,Con1,Con2,Con3	6,6,9,5,12,7,17,11,4	191,175,176,118,129,115,143,192,180	Myt1l
novel_circ_0007640	chr12	29836349	29855283	+	18934	282	ENSMUSG00000061911;	exon:29836350-29836440,exon:29854233-29854354,exon:29855215-29855283	AI1,AI3,AI4,CI1,CI2,CI3,Con1,Con2,Con3	18,13,11,5,4,12,10,11,6	159,142,119,83,98,96,113,149,128	Myt1l
novel_circ_0007643	chr12	29849244	29851770	+	2526	251	ENSMUSG00000061911;	exon:29849245-29849495	AI1,AI3,AI4,Con1,Con2	3,3,6,3,2	194,174,209,158,206	Myt1l
novel_circ_0007645	chr12	29849244	29855283	+	6039	679	ENSMUSG00000061911;	exon:29849245-29849495,exon:29851534-29851770,exon:29854233-29854354,exon:29855215-29855283	AI3,AI4,CI1,CI2,CI3,Con1,Con2,Con3	53,75,52,59,45,48,66,66	116,119,84,78,103,99,139,120	Myt1l
novel_circ_0007646	chr12	29849244	29886185	+	36941	596	ENSMUSG00000061911;	exon:29849245-29849495,exon:29854233-29854354,exon:29855215-29855283,exon:29878882-29878972,exon:29886123-29886185	AI1,AI3,AI4,CI1,CI2,CI3,Con1,Con2,Con3	6,10,6,12,6,4,8,3,11	115,74,92,70,55,83,80,101,92	Myt1l
novel_circ_0007647	chr12	29849244	29895314	+	46070	557	ENSMUSG00000061911;	exon:29849245-29849495,exon:29893362-29893445,exon:29895093-29895314	AI1,AI3,AI4,CI1,CI2,CI3,Con1,Con2,Con3	17,19,24,19,20,26,26,39,19	61,38,48,38,21,62,46,59,54	Myt1l
novel_circ_0007649	chr12	29849244	29920038	+	70794	395	ENSMUSG00000061911;	exon:29849245-29849495,exon:29919895-29920038	AI1,AI3,AI4,CI2,CI3,Con1,Con2,Con3	6,12,12,3,2,2,5,5	68,47,46,30,64,60,70,58	Myt1l
novel_circ_0007652	chr12	29866827	29886185	+	19358	63	ENSMUSG00000061911;	intron:29886123-29886185	AI1,AI3,AI4,CI1,CI2,CI3,Con1,Con2,Con3	4,2,5,6,3,4,9,4,3	67,52,61,40,43,50,46,57,60	Myt1l
novel_circ_0007654	chr12	29886122	29895314	+	9192	369	ENSMUSG00000061911;	exon:29886123-29886185,exon:29893362-29893445,exon:29895093-29895314	AI1,AI3,AI4,CI1,CI2,CI3,Con1,Con2,Con3	33,30,33,30,27,21,30,28,38	87,73,89,48,59,78,69,75,87	Myt1l
novel_circ_0007658	chr12	29995271	29999273	+	4002	379	ENSMUSG00000020674;	exon:29995272-29995384,exon:29996433-29996589,exon:29999165-29999273	AI3,AI4,CI1,Con1,Con2,Con3	4,2,3,4,3,5	8,8,4,7,5,1	Pxdn
novel_circ_0007661	chr12	30226767	30236705	-	9938	396	ENSMUSG00000020672;	exon:30226768-30226974,exon:30229576-30229647,exon:30236589-30236705	AI1,AI3,AI4,CI1,CI2,CI3,Con1,Con2,Con3	18,16,15,7,17,19,5,11,14	15,10,13,10,13,14,9,7,13	Sntg2
novel_circ_0007672	chr12	30257965	30276749	-	18784	312	ENSMUSG00000020672;	exon:30257966-30258093,exon:30267027-30267122,exon:30276662-30276749	AI1,AI3,AI4,CI1,CI2,CI3,Con1,Con2,Con3	21,15,19,9,15,14,10,14,14	92,71,100,64,70,54,58,68,79	Sntg2
novel_circ_0007673	chr12	30257965	30288315	-	30350	398	ENSMUSG00000020672;	exon:30257966-30258093,exon:30267027-30267122,exon:30276662-30276749,exon:30288126-30288167,exon:30288272-30288315	AI1,AI3,AI4,CI1,CI2,CI3,Con1,Con2,Con3	95,75,141,56,56,52,47,66,80	36,34,36,24,40,28,26,25,26	Sntg2
novel_circ_0007681	chr12	30307171	30312673	-	5502	291	ENSMUSG00000020672;	exon:30307172-30307229,exon:30307327-30307383,exon:30307963-30308000,exon:30312536-30312673	AI1,AI3,AI4,CI1,CI2,Con1,Con3	9,12,4,4,2,4,9	22,13,28,12,20,12,13	Sntg2
novel_circ_0007686	chr12	30939573	30959979	+	20406	113	ENSMUSG00000020669;	exon:30939574-30939686	AI4,Con1,Con2,Con3	2,2,4,4	5,10,3,5	Sh3yl1
novel_circ_0007691	chr12	31617074	31626876	-	9802	393	ENSMUSG00000020650;	exon:31617075-31617180,exon:31624115-31624250,exon:31626726-31626876	AI1,AI3,AI4,CI1,CI2,CI3,Con1,Con2,Con3	40,53,48,38,29,38,37,40,42	15,12,12,10,7,11,16,17,9	Bcap29
novel_circ_0007692	chr12	31617074	31630893	-	13819	289	ENSMUSG00000020650;	exon:31617075-31617180,exon:31626726-31626876,exon:31630862-31630893	AI1,AI3,AI4,CI1,CI2,CI3,Con1,Con2	3,5,2,2,5,3,3,5	11,10,7,5,2,5,8,10	Bcap29
novel_circ_0007693	chr12	31624114	31630893	-	6779	442	ENSMUSG00000020650;	exon:31624115-31624250,exon:31626726-31626876,exon:31627833-31627886,exon:31630793-31630893	AI1,AI3,AI4,CI2,CI3,Con1,Con2	4,7,6,5,6,4,6	23,24,16,12,26,13,31	Bcap29
novel_circ_0007694	chr12	31660716	31670385	+	9669	323	ENSMUSG00000035933;	exon:31660717-31660856,exon:31665465-31665522,exon:31669770-31669824,exon:31670316-31670385	AI1,AI3,AI4,CI1,CI2,CI3,Con1,Con2,Con3	4,5,4,2,4,5,6,6,7	14,19,21,14,13,11,18,18,13	Cog5
novel_circ_0007700	chr12	31760846	31791012	+	30166	297	ENSMUSG00000035933;	exon:31760847-31760977,exon:31790847-31791012	AI1,AI3,CI1,CI2,CI3,Con1,Con2,Con3	5,4,3,6,7,3,6,3	308,325,223,209,227,337,374,305	Cog5
novel_circ_0007701	chr12	31760846	31802483	+	41637	488	ENSMUSG00000035933;	exon:31760847-31760977,exon:31790847-31791012,exon:31801983-31802095,exon:31802406-31802483	AI1,AI3,AI4,CI1,CI2,CI3,Con1,Con2,Con3	57,67,55,60,30,60,70,63,73	144,128,148,113,87,105,166,179,168	Cog5
novel_circ_0007703	chr12	31760846	31820206	+	59360	570	ENSMUSG00000035933;	exon:31760847-31760977,exon:31790847-31791012,exon:31801983-31802095,exon:31802406-31802483,exon:31820125-31820206	AI1,AI3,AI4,CI1,CI2,CI3,Con1,Con2,Con3	16,19,21,16,10,15,22,19,16	159,128,125,118,88,108,181,145,158	Cog5
novel_circ_0007705	chr12	31760846	31839854	+	79008	559	ENSMUSG00000035933;	exon:31760847-31760977,exon:31790847-31791012,exon:31837195-31837356,exon:31839755-31839854	AI1,AI3,AI4,CI1,CI2,CI3,Con1,Con2,Con3	42,68,39,58,41,40,71,93,47	64,52,57,39,39,41,64,60,63	Cog5
novel_circ_0007709	chr12	31790846	31802483	+	11637	386	ENSMUSG00000035933;	exon:31790847-31791012,exon:31798036-31798064,exon:31801983-31802095,exon:31802406-31802483	AI1,AI3,AI4,CI1,CI2,CI3,Con1,Con2,Con3	127,164,185,89,100,128,115,146,133	259,262,238,206,180,228,315,328,287	Cog5
novel_circ_0007714	chr12	31820124	31839854	+	19730	549	ENSMUSG00000035933;	exon:31820125-31820206,exon:31833182-31833386,exon:31837195-31837356,exon:31839755-31839854	AI1,AI3,AI4,CI1,CI2,CI3,Con1,Con2,Con3	8,4,9,8,5,6,9,9,10	167,154,138,130,106,125,204,198,176	Cog5
novel_circ_0007718	chr12	31833181	31839854	+	6673	494	ENSMUSG00000035933;	exon:31833182-31833386,exon:31836795-31836821,exon:31837195-31837356,exon:31839755-31839854	AI1,AI3,AI4,CI1,CI2,CI3,Con1,Con2,Con3	22,11,33,20,23,19,22,28,12	183,164,145,141,110,135,217,188,194	Cog5
novel_circ_0007719	chr12	31833181	31870134	+	36953	379	ENSMUSG00000035933;	exon:31833182-31833386,exon:31869419-31869529,exon:31870072-31870134	AI1,AI3,AI4,CI1,CI3,Con1,Con2,Con3	4,4,3,6,4,5,6,3	187,163,157,146,134,221,191,195	Cog5
novel_circ_0007722	chr12	31869418	31900973	+	31555	251	ENSMUSG00000035933;	exon:31869419-31869529,exon:31870072-31870134,exon:31900897-31900973	AI1,AI3,AI4,CI1,CI2,CI3,Con1,Con2,Con3	8,14,12,10,4,11,10,8,6	64,47,49,41,41,43,53,56,56	Cog5
novel_circ_0007724	chr12	31927345	31944012	-	16667	162	ENSMUSG00000002996;	exon:31927346-31927507	AI1,AI3,CI2,Con1,Con2,Con3	2,2,3,2,4,2	14,13,5,17,6,5	Hbp1
novel_circ_0007725	chr12	31962998	31976025	-	13027	246	ENSMUSG00000002997;	exon:31962999-31963137,exon:31975919-31976025	AI1,AI3,AI4,CI1,CI2,Con1,Con2	4,2,4,2,2,4,4	20,25,20,10,18,17,17	Prkar2b
novel_circ_0007726	chr12	31965114	31976025	-	10911	438	ENSMUSG00000002997;	exon:31965115-31965189,exon:31967213-31967314,exon:31972050-31972203,exon:31975919-31976025	AI1,AI3,AI4,CI1,CI2,CI3,Con1,Con2,Con3	6,5,6,12,6,3,5,11,6	25,32,31,16,14,26,23,20,28	Prkar2b
novel_circ_0007731	chr12	3237284	3238112	+	828	282	ENSMUSG00000079179;	exon:3237285-3237412,exon:3237591-3237660,exon:3238029-3238112	AI1,AI3,AI4,CI1,CI2,CI3,Con1,Con2,Con3	345,303,244,284,195,171,361,334,296	41,34,43,27,30,26,42,43,40	--
novel_circ_0007734	chr12	3252611	3264749	-	12138	392	ENSMUSG00000020671;	exon:3252612-3252713,exon:3253269-3253358,exon:3256867-3257005,exon:3264689-3264749	AI1,AI3,AI4,CI1,CI2,CI3,Con1,Con2,Con3	19,23,26,20,21,21,20,23,28	35,41,28,29,21,30,28,43,28	Rab10
novel_circ_0007738	chr12	33135965	33141116	-	5151	752	ENSMUSG00000052125;	exon:33135966-33136043,exon:33138843-33139062,exon:33139573-33139786,exon:33139991-33140069,exon:33140956-33141116	AI1,AI3,AI4,CI1,CI2,CI3,Con1,Con2,Con3	7,6,7,7,5,5,11,15,12	6,10,12,9,7,12,12,11,19	--
novel_circ_0007744	chr12	3387551	3390554	+	3003	461	ENSMUSG00000020668;	exon:3387552-3387653,exon:3388135-3388257,exon:3389623-3389741,exon:3390438-3390554	AI1,AI3,AI4,CI1,CI2,CI3,Con1,Con2,Con3	13,21,16,10,12,11,11,20,22	120,123,128,116,83,93,126,140,115	Kif3c
novel_circ_0007746	chr12	34078475	34107351	-	28876	367	ENSMUSG00000004698;	exon:34078476-34078623,exon:34095946-34096030,exon:34107218-34107351	AI1,AI3,AI4,CI1,CI2,CI3,Con1,Con2,Con3	13,9,7,7,6,7,4,8,12	13,6,14,4,7,6,2,14,10	Hdac9
novel_circ_0007756	chr12	34215010	34221259	-	6249	362	ENSMUSG00000004698;	exon:34215011-34215108,exon:34215421-34215540,exon:34220872-34220959,exon:34221204-34221259	AI1,AI3,AI4,CI1,CI2,CI3,Con1,Con2,Con3	7,13,11,13,6,3,7,12,15	24,17,37,23,21,18,15,20,34	Hdac9
novel_circ_0007765	chr12	34303172	34312711	-	9539	178	ENSMUSG00000004698;	exon:34312534-34312711	AI1,AI3,AI4,CI1,CI3,Con1,Con2,Con3	4,9,4,4,4,3,6,2	26,19,18,19,18,10,25,30	Hdac9
novel_circ_0007768	chr12	34373877	34374138	-	261	261	ENSMUSG00000004698;	exon:34373878-34374138	AI1,AI3,AI4,CI1,CI2,CI3,Con1,Con2,Con3	26,21,24,8,18,12,12,36,27	78,103,87,71,70,68,52,112,105	Hdac9
novel_circ_0007769	chr12	34373877	34393405	-	19528	334	ENSMUSG00000004698;	exon:34390142-34390352,exon:34393283-34393405	AI1,AI3,AI4,CI1,CI2,CI3,Con1,Con2,Con3	26,29,25,25,15,21,11,19,23	108,87,104,82,82,74,72,96,95	Hdac9
novel_circ_0007770	chr12	34373877	34402867	-	28990	239	ENSMUSG00000004698;	exon:34393283-34393405,exon:34402752-34402867	AI1,AI3,AI4,CI1,CI2,CI3,Con1,Con2,Con3	33,65,59,30,41,31,39,46,41	76,90,96,78,67,53,74,100,92	Hdac9
novel_circ_0007772	chr12	34373877	34431989	-	58112	510	ENSMUSG00000004698;	exon:34373878-34374138,exon:34429498-34429619,exon:34431863-34431989	AI1,AI3,AI4,CI1,CI2,CI3,Con1,Con2,Con3	23,25,19,16,12,17,12,32,12	79,67,82,66,72,33,52,69,74	Hdac9
novel_circ_0007774	chr12	34373877	34433231	-	59354	533	ENSMUSG00000004698;	exon:34373878-34374138,exon:34431869-34431989,exon:34433081-34433231	AI1,AI3,AI4,CI1,CI2,CI3,Con1,Con2,Con3	40,20,26,24,15,24,19,28,23	44,62,53,46,58,27,34,52,60	Hdac9
novel_circ_0007775	chr12	34373877	34437378	-	63501	242	ENSMUSG00000004698;	exon:34437137-34437378	AI1,AI4,CI2,CI3,Con1,Con2,Con3	2,2,5,2,2,3,4	27,40,31,21,12,27,27	Hdac9
novel_circ_0007778	chr12	34389244	34402867	-	13623	457	ENSMUSG00000004698;	exon:34389245-34389462,exon:34393283-34393405,exon:34402752-34402867	AI1,AI3,AI4,CI3,Con1,Con2,Con3	6,2,4,2,5,4,5	108,142,132,106,116,176,145	Hdac9
novel_circ_0007784	chr12	3442473	3457209	+	14736	351	ENSMUSG00000037486;	exon:3451662-3451770,exon:3455547-3455640,exon:3457062-3457209	AI1,AI3,AI4,CI1,CI2,CI3,Con1,Con2,Con3	200,193,229,174,178,199,179,224,184	123,153,123,69,81,70,100,136,131	Asxl2
novel_circ_0007785	chr12	3442473	3469593	+	27120	260	ENSMUSG00000037486;	exon:3457066-3457209,exon:3469478-3469593	AI1,AI3,AI4,CI1,CI2,CI3,Con1,Con2,Con3	8,16,19,7,10,14,10,9,10	113,169,109,102,73,100,98,127,154	Asxl2
novel_circ_0007786	chr12	3442473	3474613	+	32140	497	ENSMUSG00000037486;	exon:3451662-3451770,exon:3457062-3457209,exon:3469478-3469593,exon:3474490-3474613	AI1,AI3,AI4,CI1,CI2,CI3,Con1,Con2,Con3	51,51,33,36,34,33,33,67,46	68,87,60,55,47,72,55,84,95	Asxl2
novel_circ_0007787	chr12	3442473	3476169	+	33696	471	ENSMUSG00000037486;	exon:3451662-3451770,exon:3455547-3455640,exon:3474490-3474613,exon:3476026-3476169	AI1,AI3,AI4,CI1,CI2,CI3,Con1,Con2,Con3	10,17,11,6,9,7,10,19,12	43,80,50,46,36,53,56,75,72	Asxl2
novel_circ_0007789	chr12	3442473	3484608	+	42135	417	ENSMUSG00000037486;	exon:3451662-3451770,exon:3476026-3476169,exon:3484445-3484608	AI1,AI3,AI4,CI1,CI2,CI3,Con1,Con2,Con3	43,30,35,34,26,25,26,43,24	40,54,38,33,25,21,36,44,45	Asxl2
novel_circ_0007794	chr12	34429497	34437378	-	7881	642	ENSMUSG00000004698;	exon:34429498-34429619,exon:34431863-34431989,exon:34433081-34433231,exon:34437137-34437378	AI1,AI3,AI4,CI1,CI2,CI3,Con1,Con2,Con3	40,31,45,23,26,27,29,39,29	55,57,64,51,40,57,55,61,64	Hdac9
novel_circ_0007804	chr12	3476948	3493839	+	16891	461	ENSMUSG00000037486;	intron:3476949-3477206,intron:3489637-3489733,intron:3493734-3493839	AI3,AI4,CI1,CI2,CI3,Con1,Con2,Con3	4,5,2,3,8,4,17,9	47,45,30,23,29,28,47,59	Asxl2
novel_circ_0007807	chr12	34827636	34878813	-	51177	356	ENSMUSG00000004698;	intron:34827637-34827753,intron:34875936-34876057,intron:34878697-34878813	AI1,AI3,AI4,CI1,CI2,CI3,Con1,Con2,Con3	4,3,8,8,8,9,4,9,11	41,32,28,17,29,14,36,20,30	Hdac9
novel_circ_0007813	chr12	35077369	35082971	+	5602	343	ENSMUSG00000020590;	intron:35077370-35077609,intron:35082869-35082971	AI1,AI3,AI4,CI1,CI2,CI3,Con1,Con2,Con3	3,4,7,4,3,5,13,11,9	177,239,230,191,131,180,211,241,211	Snx13
novel_circ_0007814	chr12	35078899	35082971	+	4072	216	ENSMUSG00000020590;	exon:35078900-35079012,exon:35082869-35082971	AI3,CI1,CI3,Con1,Con2,Con3	3,3,5,6,5,5	253,199,191,222,260,224	Snx13
novel_circ_0007815	chr12	35078899	35086984	+	8085	438	ENSMUSG00000020590;	exon:35078900-35079012,exon:35082869-35082971,exon:35085939-35086038,exon:35086863-35086984	AI1,AI3,AI4,CI1,CI2,CI3,Con1,Con2,Con3	34,32,40,31,28,22,36,31,40	170,179,159,142,120,145,167,208,154	Snx13
novel_circ_0007816	chr12	35078899	35091670	+	12771	224	ENSMUSG00000020590;	exon:35091363-35091484,exon:35091569-35091670	CI1,CI2,CI3,Con1,Con2	2,2,4,4,2	116,90,112,99,136	Snx13
novel_circ_0007817	chr12	35078899	35092913	+	14014	395	ENSMUSG00000020590;	exon:35078900-35079012,exon:35082869-35082971,exon:35085939-35086028,exon:35092825-35092913	AI1,AI3,AI4,CI1,CI2,CI3,Con1,Con2,Con3	29,46,39,34,28,27,46,58,32	104,88,78,77,71,88,87,110,69	Snx13
novel_circ_0007818	chr12	35078899	35098313	+	19414	174	ENSMUSG00000020590;	exon:35085939-35086028,exon:35098230-35098313	AI4,CI1,CI3,Con1,Con2,Con3	3,8,3,3,4,3	85,71,91,81,100,80	Snx13
novel_circ_0007820	chr12	35078899	35103140	+	24241	405	ENSMUSG00000020590;	exon:35078900-35079012,exon:35082869-35082971,exon:35101021-35101109,exon:35103041-35103140	AI1,AI3,AI4,CI1,CI2,CI3,Con1,Con2,Con3	12,19,7,21,6,8,12,11,5	86,62,69,74,47,59,70,81,87	Snx13
novel_circ_0007822	chr12	35078899	35112504	+	33605	414	ENSMUSG00000020590;	exon:35078900-35079012,exon:35082869-35082971,exon:35085939-35086028,exon:35110624-35110661,exon:35112435-35112504	AI1,AI3,AI4,CI1,CI2,CI3,Con1,Con2,Con3	16,11,18,6,7,6,16,9,13	46,38,31,23,30,24,27,37,33	Snx13
novel_circ_0007826	chr12	35085938	35092913	+	6975	179	ENSMUSG00000020590;	exon:35085939-35086028,exon:35092825-35092913	AI3,AI4,CI1,CI2,CI3,Con1,Con2,Con3	4,7,3,9,4,5,3,2	322,302,247,192,258,289,344,274	Snx13
novel_circ_0007827	chr12	35085938	35107556	+	21618	334	ENSMUSG00000020590;	exon:35085939-35086028,exon:35086863-35086984,exon:35091363-35091484	AI1,AI3,AI4,CI1,CI2,CI3,Con1,Con2,Con3	9,6,12,12,3,13,17,15,26	198,280,256,206,148,197,248,271,234	Snx13
novel_circ_0007829	chr12	35091362	35092913	+	1551	211	ENSMUSG00000020590;	exon:35091363-35091484,exon:35092825-35092913	AI3,AI4,CI1,CI2,CI3,Con1,Con2,Con3	3,2,4,4,2,2,2,2	228,200,186,163,200,218,275,183	Snx13
novel_circ_0007843	chr12	3589170	3648389	+	59219	422	ENSMUSG00000071454;	exon:3589171-3589238,exon:3591906-3591986,exon:3643917-3644022,exon:3648223-3648389	AI1,AI3,AI4,CI1,CI2,CI3,Con1,Con2,Con3	4,6,9,6,4,6,8,9,8	244,226,280,206,180,178,231,305,280	Dtnb
novel_circ_0007849	chr12	3596648	3617691	+	21043	86	ENSMUSG00000071454;	exon:3617606-3617691	AI1,AI3,AI4,CI1,CI2,CI3,Con1,Con2,Con3	24,17,15,9,15,13,26,30,27	1356,1472,1728,1352,1127,1267,1371,1715,1650	Dtnb
novel_circ_0007852	chr12	3596648	3648389	+	51741	514	ENSMUSG00000071454;	exon:3617606-3617691,exon:3632810-3632964,exon:3643917-3644022,exon:3648223-3648389	AI1,AI3,AI4,CI1,CI2,CI3,Con1,Con2,Con3	25,30,31,24,32,41,38,36,40	295,285,350,253,231,227,279,367,347	Dtnb
novel_circ_0007854	chr12	36020489	36024072	-	3583	477	ENSMUSG00000020577;	exon:36020490-36020603,exon:36021801-36021914,exon:36022753-36022833,exon:36023905-36024072	AI1,AI3,AI4,CI1,CI2,CI3,Con1,Con2,Con3	4,4,12,5,8,8,7,9,10	50,57,38,47,51,47,42,57,59	Tspan13
novel_circ_0007855	chr12	36021800	36024072	-	2272	363	ENSMUSG00000020577;	exon:36021801-36021914,exon:36022753-36022833,exon:36023905-36024072	AI1,AI3,AI4,CI1,CI2,CI3,Con1,Con2,Con3	87,72,107,49,74,69,75,81,77	59,62,69,61,66,50,56,64,75	Tspan13
novel_circ_0007856	chr12	36104261	36120784	-	16523	341	ENSMUSG00000020547;	exon:36104262-36104400,exon:36118987-36119122,exon:36120719-36120784	AI1,AI4,Con1,Con2,Con3	3,5,3,4,4	15,17,14,14,12	Bzw2
novel_circ_0007864	chr12	3617605	3632964	+	15359	241	ENSMUSG00000071454;	exon:3617606-3617691,exon:3632810-3632964	AI1,AI3,AI4,CI1,CI2,CI3,Con1,Con2,Con3	4,6,4,4,3,6,3,5,8	2622,2651,2986,2275,1943,2150,2410,2970,2756	Dtnb
novel_circ_0007865	chr12	3617605	3644022	+	26417	347	ENSMUSG00000071454;	exon:3617606-3617691,exon:3632810-3632964,exon:3643917-3644022	AI1,AI3,AI4,CI1,CI2,CI3,Con1,Con2,Con3	56,46,55,46,53,51,40,66,57	1778,1625,1893,1446,1206,1334,1467,1932,1786	Dtnb
novel_circ_0007866	chr12	3617605	3648389	+	30784	766	ENSMUSG00000071454;	exon:3617606-3617691,exon:3632810-3632964,exon:3639084-3639254,exon:3643917-3644103,exon:3648223-3648389	AI1,AI3,AI4,CI1,CI2,CI3,Con1,Con2,Con3	1897,1833,2170,1625,1387,1519,1657,2196,2017	317,300,341,262,228,237,288,399,355	Dtnb
novel_circ_0007867	chr12	3617605	3662842	+	45237	513	ENSMUSG00000071454;	exon:3617606-3617691,exon:3632810-3632964,exon:3643917-3644022,exon:3662677-3662842	AI1,AI3,AI4,CI1,CI2,CI3,Con1,Con2,Con3	22,19,23,8,7,8,12,11,16	92,96,78,74,62,73,73,124,104	Dtnb
novel_circ_0007868	chr12	3617605	3686862	+	69257	639	ENSMUSG00000071454;	exon:3617606-3617691,exon:3632810-3632964,exon:3643917-3644022,exon:3648223-3648389,exon:3686738-3686862	AI1,AI3,AI4,CI1,CI2,CI3,Con1,Con2,Con3	269,301,311,238,212,248,247,347,312	120,122,130,89,79,91,100,165,133	Dtnb
novel_circ_0007875	chr12	3632809	3644022	+	11213	416	ENSMUSG00000071454;	exon:3632810-3632964,exon:3639100-3639254,exon:3643917-3644022	AI1,AI3,AI4,CI1,CI2,CI3,Con1,Con2,Con3	19,15,7,11,6,3,16,18,12	3143,3104,3554,2728,2277,2569,2843,3599,3392	Dtnb
novel_circ_0007876	chr12	3632809	3648389	+	15580	428	ENSMUSG00000071454;	exon:3632810-3632964,exon:3643917-3644022,exon:3648223-3648389	AI1,AI3,AI4,CI1,CI2,CI3,Con1,Con2,Con3	126,109,143,177,110,123,179,160,160	1866,1987,2373,1790,1475,1696,1856,2302,2210	Dtnb
novel_circ_0007878	chr12	3632809	3686862	+	54053	553	ENSMUSG00000071454;	exon:3632810-3632964,exon:3643917-3644022,exon:3648223-3648389,exon:3686738-3686862	AI1,AI3,AI4,CI1,CI2,CI3,Con1,Con2,Con3	8,11,12,4,7,22,16,13,11	1684,1818,2172,1629,1337,1556,1684,2084,2005	Dtnb
novel_circ_0007880	chr12	36390345	36426438	+	36093	603	ENSMUSG00000043153;	exon:36390346-36390622,exon:36393235-36393288,exon:36397900-36398021,exon:36426289-36426438	AI1,AI3,AI4,CI1,CI2,CI3,Con1,Con2,Con3	17,28,26,17,20,11,21,20,23	27,17,10,8,17,13,12,17,16	Ispd
novel_circ_0007887	chr12	3643916	3648389	+	4473	273	ENSMUSG00000071454;	exon:3643917-3644022,exon:3648223-3648389	AI1,AI3,AI4,CI1,CI2,CI3,Con1,Con2,Con3	52,43,37,48,31,28,43,51,49	2762,2793,3160,2418,2030,2263,2566,3163,2949	Dtnb
novel_circ_0007888	chr12	3643916	3686862	+	42946	398	ENSMUSG00000071454;	exon:3643917-3644022,exon:3648223-3648389,exon:3686738-3686862	AI1,AI3,AI4,CI1,CI2,CI3,Con1,Con2,Con3	5,5,14,14,7,12,6,11,13	2588,2638,3006,2279,1905,2137,2400,2960,2754	Dtnb
novel_circ_0007892	chr12	3648222	3686862	+	38640	167	ENSMUSG00000071454;	exon:3648223-3648389	AI1,AI3,CI1,CI2,CI3,Con1,Con3	3,3,3,4,7,5,4	1862,1643,1545,1247,1446,1543,1864	Dtnb
novel_circ_0007895	chr12	36501977	36522051	+	20074	278	ENSMUSG00000043153;	exon:36501978-36502072,exon:36521433-36521522,exon:36521959-36522051	AI1,AI4,CI1,CI2,Con1,Con2,Con3	10,7,4,5,5,5,3	43,49,32,23,38,50,32	Ispd
novel_circ_0007896	chr12	36501977	36547960	+	45983	410	ENSMUSG00000043153;	exon:36501978-36502072,exon:36521433-36521522,exon:36521959-36522051,exon:36547829-36547960	AI1,AI3,AI4,CI1,CI2,CI3,Con1,Con2,Con3	13,15,23,22,25,12,31,30,24	22,28,20,19,6,18,20,26,12	Ispd
novel_circ_0007897	chr12	36520790	36547960	+	27170	392	ENSMUSG00000043153;	intron:36520791-36520867,intron:36521433-36521522,intron:36521959-36522051,intron:36547829-36547960	AI1,AI3,AI4,CI1,CI2,Con1,Con2,Con3	14,17,8,10,3,4,15,8	13,16,12,7,3,11,17,6	Ispd
novel_circ_0007898	chr12	36521432	36547960	+	26528	315	ENSMUSG00000043153;	exon:36521433-36521522,exon:36521959-36522051,exon:36547829-36547960	AI1,AI3,AI4,CI1,CI2,CI3,Con1,Con2,Con3	4,10,12,15,7,15,13,8,15	30,37,37,28,16,20,30,48,23	Ispd
novel_circ_0007901	chr12	3686737	3735026	+	48289	381	ENSMUSG00000071454;	exon:3686738-3686862,exon:3718412-3718489,exon:3732618-3732707,exon:3734939-3735026	AI1,AI3,AI4,CI1,CI2,CI3,Con1,Con2,Con3	15,5,13,5,6,2,2,7,5	197,224,260,183,164,139,176,244,219	Dtnb
novel_circ_0007902	chr12	3718411	3735026	+	16615	350	ENSMUSG00000071454;	exon:3718412-3718489,exon:3724921-3725014,exon:3732618-3732707,exon:3734939-3735026	AI1,AI3,AI4,CI1,CI2,CI3,Con1,Con2	10,6,5,2,5,5,12,8	47,65,78,48,40,30,39,64	Dtnb
novel_circ_0007906	chr12	3734938	3751907	+	16969	385	ENSMUSG00000071454;	exon:3734939-3735026,exon:3748425-3748510,exon:3749470-3749583,exon:3751811-3751907	AI1,AI3,AI4,CI1,CI2,CI3,Con1,Con2,Con3	11,8,11,2,5,4,15,12,10	59,75,76,57,37,39,44,68,68	Dtnb
novel_circ_0007910	chr12	37398689	37414989	+	16300	250	ENSMUSG00000050103;	exon:37398690-37398756,exon:37401922-37401987,exon:37405920-37406036	AI1,AI3,AI4,CI1,CI2,CI3,Con1,Con2,Con3	3,3,4,5,5,11,2,5,3	2,2,0,2,3,1,0,8,10	Agmo
novel_circ_0007911	chr12	3748424	3751907	+	3483	297	ENSMUSG00000071454;	exon:3748425-3748510,exon:3749470-3749583,exon:3751811-3751907	AI1,AI3,AI4,CI1,CI2,CI3,Con2,Con3	4,15,4,5,7,3,3,6	64,72,78,61,44,39,73,67	Dtnb
novel_circ_0007913	chr12	3749469	3751907	+	2438	211	ENSMUSG00000071454;	exon:3749470-3749583,exon:3751811-3751907	AI1,AI3,AI4,CI1,CI2,CI3,Con1,Con2,Con3	24,32,31,19,15,16,13,16,15	82,82,91,69,43,50,66,94,90	Dtnb
novel_circ_0007925	chr12	38100363	38127383	+	27020	349	ENSMUSG00000036095;	exon:38100364-38100517,exon:38124169-38124243,exon:38127264-38127383	AI1,AI3,AI4,CI1,CI2,CI3,Con1,Con2,Con3	10,27,27,10,11,13,14,15,13	162,185,177,127,105,69,80,126,140	Dgkb
novel_circ_0007928	chr12	38100363	38147601	+	47238	370	ENSMUSG00000036095;	exon:38100364-38100517,exon:38139570-38139686,exon:38147503-38147601	AI1,AI3,AI4,CI2,CI3,Con1,Con2,Con3	7,4,6,6,7,5,5,3	118,167,158,85,73,86,94,168	Dgkb
novel_circ_0007934	chr12	38114532	38127383	+	12851	386	ENSMUSG00000036095;	exon:38114533-38114673,exon:38120606-38120655,exon:38124169-38124243,exon:38127264-38127383	AI1,AI3,AI4,CI1,CI2,CI3,Con1,Con2,Con3	12,10,6,2,5,5,3,7,7	194,215,202,134,125,107,90,142,168	Dgkb
novel_circ_0007935	chr12	38114532	38139686	+	25154	258	ENSMUSG00000036095;	exon:38114533-38114673,exon:38139570-38139686	AI1,AI3,AI4,CI1,Con2,Con3	2,8,6,2,2,2	108,149,115,89,107,142	Dgkb
novel_circ_0007936	chr12	38114532	38147601	+	33069	602	ENSMUSG00000036095;	exon:38114533-38114673,exon:38120606-38120655,exon:38124169-38124243,exon:38127264-38127383,exon:38139570-38139686,exon:38147503-38147601	AI1,AI3,AI4,CI1,CI2,CI3,Con1,Con2,Con3	11,6,11,4,9,8,4,5,8	150,194,183,111,105,107,98,109,195	Dgkb
novel_circ_0007938	chr12	38114532	38173843	+	59311	416	ENSMUSG00000036095;	exon:38114533-38114673,exon:38120606-38120655,exon:38124169-38124243,exon:38166743-38166775,exon:38173727-38173843	AI1,AI4,CI1,CI3,Con1,Con2,Con3	4,5,3,6,3,3,5	176,211,114,127,118,146,202	Dgkb
novel_circ_0007950	chr12	38139404	38173843	+	34439	455	ENSMUSG00000036095;	exon:38139405-38139493,exon:38139570-38139686,exon:38147503-38147601,exon:38166743-38166775,exon:38173727-38173843	AI1,AI3,AI4,CI2,CI3,Con1,Con2,Con3	14,8,8,7,2,9,5,12	236,272,315,154,139,160,212,288	Dgkb
novel_circ_0007955	chr12	38147502	38173843	+	26341	249	ENSMUSG00000036095;	exon:38147503-38147601,exon:38166743-38166775,exon:38173727-38173843	AI1,AI3,AI4,CI1,CI2,CI3,Con1,Con2,Con3	13,8,8,3,5,2,5,5,6	184,244,264,151,128,125,137,185,251	Dgkb
novel_circ_0007957	chr12	38147502	38190134	+	42632	398	ENSMUSG00000036095;	exon:38147503-38147601,exon:38166743-38166775,exon:38173727-38173843,exon:38184898-38184971,exon:38190060-38190134	AI1,AI3,AI4,CI1,CI2,CI3,Con1,Con2,Con3	36,32,53,17,23,18,20,43,34	182,231,278,167,155,128,132,206,244	Dgkb
novel_circ_0007958	chr12	38147502	38216108	+	68606	500	ENSMUSG00000036095;	exon:38147503-38147601,exon:38166743-38166775,exon:38173727-38173843,exon:38190060-38190134,exon:38214303-38214388,exon:38216019-38216108	AI1,AI3,AI4,CI1,CI2,CI3,Con1,Con2,Con3	29,16,13,6,10,7,14,14,14	181,197,227,150,131,120,112,183,236	Dgkb
novel_circ_0007959	chr12	38147502	38228123	+	80621	735	ENSMUSG00000036095;	exon:38147503-38147601,exon:38166743-38166775,exon:38173727-38173843,exon:38184898-38184971,exon:38190060-38190134,exon:38214303-38214388,exon:38216019-38216108,exon:38227963-38228123	AI1,AI3,AI4,CI1,CI2,CI3,Con1,Con2,Con3	59,76,84,30,49,21,37,55,85	110,147,138,97,85,78,80,109,135	Dgkb
novel_circ_0007966	chr12	38173726	38216108	+	42382	442	ENSMUSG00000036095;	exon:38173727-38173843,exon:38184898-38184971,exon:38190060-38190134,exon:38214303-38214388,exon:38216019-38216108	AI1,AI3,AI4,CI1,CI2,CI3,Con1,Con2,Con3	32,26,40,14,26,13,10,21,16	202,233,267,150,135,129,136,183,261	Dgkb
novel_circ_0007967	chr12	38173726	38228123	+	54397	603	ENSMUSG00000036095;	exon:38173727-38173843,exon:38184898-38184971,exon:38190060-38190134,exon:38214303-38214388,exon:38216019-38216108,exon:38227963-38228123	AI1,AI3,AI4,CI1,CI2,CI3,Con1,Con2,Con3	24,55,53,28,38,17,21,42,56	132,183,177,97,89,86,102,110,164	Dgkb
novel_circ_0007969	chr12	38190059	38216108	+	26049	251	ENSMUSG00000036095;	exon:38190060-38190134,exon:38214303-38214388,exon:38216019-38216108	AI1,AI3,AI4,CI1,CI3,Con1,Con2,Con3	9,6,4,2,3,3,4,2	235,224,289,155,131,136,205,274	Dgkb
novel_circ_0007970	chr12	38190059	38228123	+	38064	412	ENSMUSG00000036095;	exon:38190060-38190134,exon:38214303-38214388,exon:38216019-38216108,exon:38227963-38228123	AI1,AI3,AI4,CI1,CI2,CI3,Con1,Con2,Con3	30,31,37,17,32,16,25,14,28	168,184,206,108,118,95,110,142,183	Dgkb
novel_circ_0007973	chr12	38214302	38228123	+	13821	337	ENSMUSG00000036095;	exon:38214303-38214388,exon:38216019-38216108,exon:38227963-38228123	AI1,AI3,AI4,CI1,CI2,CI3,Con1,Con2,Con3	16,23,24,18,12,5,15,28,35	162,176,236,115,134,95,115,167,175	Dgkb
novel_circ_0007979	chr12	3835026	3866252	+	31226	502	ENSMUSG00000020661;	exon:3835027-3835260,exon:3865985-3866252	AI1,AI3,AI4,CI1,CI2,CI3,Con1,Con2,Con3	9,5,10,14,10,7,6,13,8	347,302,454,314,294,293,356,395,386	Dnmt3a
novel_circ_0007980	chr12	3835026	3873428	+	38402	754	ENSMUSG00000020661;	exon:3835027-3835260,exon:3849635-3849739,exon:3865985-3866252,exon:3873282-3873428	AI1,AI3,AI4,CI1,CI2,CI3,Con1,Con2,Con3	200,216,257,181,170,181,203,271,249	92,76,107,82,74,101,113,97,99	Dnmt3a
novel_circ_0007984	chr12	38385400	38438734	+	53334	368	ENSMUSG00000036095;	intron:38385401-38385572,intron:38438539-38438734	AI1,AI4,CI1,CI2,CI3,Con1,Con2,Con3	3,4,5,3,7,3,3,11	52,49,28,41,28,38,32,41	Dgkb
novel_circ_0007985	chr12	38427403	38438734	+	11331	287	ENSMUSG00000036095;	exon:38427404-38427494,exon:38438539-38438734	AI1,AI3,AI4,CI1,CI2,CI3,Con1,Con2,Con3	23,23,9,17,11,8,11,12,16	74,87,70,46,59,39,54,49,69	Dgkb
novel_circ_0007989	chr12	3849634	3873428	+	23794	520	ENSMUSG00000020661;	exon:3849635-3849739,exon:3865985-3866252,exon:3873282-3873428	AI1,AI3,AI4,CI1,CI2,CI3,Con1,Con2,Con3	5,2,6,6,3,3,2,6,5	332,316,441,276,265,277,355,371,388	Dnmt3a
novel_circ_0007990	chr12	3865984	3873428	+	7444	415	ENSMUSG00000020661;	exon:3865985-3866252,exon:3873282-3873428	AI1,AI3,AI4,CI1,CI2,CI3,Con1,Con2,Con3	32,23,35,16,33,24,29,26,18	485,463,598,396,344,394,484,488,534	Dnmt3a
novel_circ_0007991	chr12	3899192	3900361	+	1169	462	ENSMUSG00000020661;	exon:3899193-3899272,exon:3899587-3899699,exon:3899864-3900047,exon:3900277-3900361	AI1,AI3,AI4,CI1,CI2,CI3,Con1,Con2,Con3	8,8,12,18,11,9,11,13,18	38,20,33,31,21,27,54,24,36	Dnmt3a
novel_circ_0007995	chr12	40104926	40128035	-	23109	305	ENSMUSG00000002565;	exon:40104927-40105076,exon:40127881-40128035	AI1,AI3,AI4,CI1,CI2,CI3,Con1,Con2,Con3	9,2,4,4,3,2,4,3,4	2,1,2,0,3,1,2,2,0	Scin
novel_circ_0007997	chr12	40216189	40217482	-	1293	315	ENSMUSG00000001627;	exon:40216190-40216314,exon:40217158-40217242,exon:40217378-40217482	AI1,AI3,AI4,CI1,CI2,CI3,Con1,Con2,Con3	2,7,7,6,6,7,5,3,6	8,10,8,8,6,4,7,4,6	Ifrd1
novel_circ_0007998	chr12	40363133	40378874	-	15741	83	ENSMUSG00000055917;	exon:40363134-40363216	AI1,AI3,AI4,CI1,CI2,CI3,Con1,Con2,Con3	14,11,15,13,9,15,14,24,18	1,5,0,3,4,2,1,7,3	Zfp277
novel_circ_0008000	chr12	40621220	40631618	+	10398	278	ENSMUSG00000035954;	exon:40621221-40621304,exon:40623803-40623843,exon:40626337-40626392,exon:40631522-40631618	AI1,AI3,AI4,CI1,CI2,CI3,Con1,Con2,Con3	33,20,19,6,5,16,17,15,22	166,167,169,179,136,173,216,225,197	Dock4
novel_circ_0008002	chr12	40621220	40640445	+	19225	512	ENSMUSG00000035954;	exon:40621221-40621304,exon:40623803-40623843,exon:40626337-40626392,exon:40631522-40631618,exon:40636083-40636231,exon:40640361-40640445	AI1,AI3,AI4,CI1,CI2,CI3,Con1,Con2,Con3	45,58,53,35,36,44,56,65,52	91,77,104,103,72,130,119,127,100	Dock4
novel_circ_0008003	chr12	40621220	40649489	+	28269	664	ENSMUSG00000035954;	exon:40621221-40621304,exon:40623803-40623843,exon:40626337-40626392,exon:40631522-40631618,exon:40636083-40636231,exon:40640361-40640445,exon:40649338-40649489	AI1,AI3,AI4,CI1,CI2,CI3,Con1,Con2,Con3	35,47,50,38,17,33,41,48,40	29,20,25,35,14,23,18,20,31	Dock4
novel_circ_0008009	chr12	40626336	40649489	+	23153	539	ENSMUSG00000035954;	exon:40626337-40626392,exon:40631522-40631618,exon:40636083-40636231,exon:40640361-40640445,exon:40649338-40649489	AI1,AI3,AI4,CI1,CI2,CI3,Con1,Con2,Con3	29,30,33,38,21,28,38,38,24	65,57,69,61,56,63,56,64,68	Dock4
novel_circ_0008011	chr12	40631521	40640445	+	8924	331	ENSMUSG00000035954;	exon:40631522-40631618,exon:40636083-40636231,exon:40640361-40640445	AI1,AI3,AI4,CI1,CI2,CI3,Con1,Con2,Con3	223,229,237,244,165,225,322,325,294	148,133,166,148,124,182,187,199,150	Dock4
novel_circ_0008012	chr12	40631521	40649489	+	17968	483	ENSMUSG00000035954;	exon:40631522-40631618,exon:40636083-40636231,exon:40640361-40640445,exon:40649338-40649489	AI1,AI3,AI4,CI1,CI2,CI3,Con1,Con2,Con3	23,19,37,39,17,38,26,32,47	86,76,90,86,68,76,91,96,84	Dock4
novel_circ_0008015	chr12	40636082	40649489	+	13407	386	ENSMUSG00000035954;	exon:40636083-40636231,exon:40640361-40640445,exon:40649338-40649489	AI3,AI4,CI1,CI2,CI3,Con1,Con2,Con3	4,4,7,3,4,11,10,4	197,198,223,154,201,260,251,231	Dock4
novel_circ_0008017	chr12	40661490	40676790	+	15300	484	ENSMUSG00000035954;	intron:40661491-40661609,intron:40668406-40668487,intron:40669008-40669068,intron:40672741-40672873,intron:40676702-40676790	AI1,AI3,AI4,CI1,CI2,Con1,Con2,Con3	3,2,5,3,2,6,2,5	11,20,21,16,12,27,10,13	Dock4
novel_circ_0008019	chr12	40668405	40676790	+	8385	365	ENSMUSG00000035954;	exon:40668406-40668487,exon:40669008-40669068,exon:40672741-40672873,exon:40676702-40676790	AI1,AI3,AI4,CI1,CI2,CI3,Con1,Con2,Con3	179,221,219,227,162,225,245,255,178	26,35,41,44,21,36,41,28,37	Dock4
novel_circ_0008020	chr12	40668405	40693039	+	24634	402	ENSMUSG00000035954;	exon:40668406-40668487,exon:40669008-40669068,exon:40672741-40672873,exon:40692914-40693039	AI1,AI3,AI4,CI1,CI2,CI3,Con1,Con2,Con3	5,2,6,4,4,2,4,3,4	20,25,28,39,11,26,29,24,29	Dock4
novel_circ_0008032	chr12	40733177	40737560	+	4383	364	ENSMUSG00000035954;	exon:40733178-40733348,exon:40737368-40737560	CI1,CI2,Con1,Con2,Con3	4,4,3,3,2	30,14,40,35,32	Dock4
novel_circ_0008040	chr12	40788227	40795697	+	7470	262	ENSMUSG00000035954;	exon:40788228-40788376,exon:40790076-40790161,exon:40794597-40794623	AI1,AI3,AI4,CI1,CI2,CI3,Con1,Con2,Con3	22,25,16,15,4,13,24,24,15	88,63,47,60,38,46,58,82,83	Dock4
novel_circ_0008041	chr12	40788227	40799750	+	11523	356	ENSMUSG00000035954;	exon:40788228-40788376,exon:40790076-40790161,exon:40794597-40794623,exon:40799657-40799750	AI1,AI3,AI4,CI1,CI2,CI3,Con1,Con2,Con3	11,13,5,16,6,17,10,18,14	58,54,38,50,40,37,46,62,51	Dock4
novel_circ_0008049	chr12	40806848	40820678	+	13830	236	ENSMUSG00000035954;	exon:40806849-40806997,exon:40820592-40820678	AI1,AI3,AI4,CI1,CI2,CI3,Con1,Con2,Con3	5,5,7,13,3,3,3,12,4	74,65,43,49,45,49,47,57,60	Dock4
novel_circ_0008056	chr12	4103053	4106984	+	3931	344	ENSMUSG00000020657;	exon:4103054-4103214,exon:4106802-4106984	AI1,AI3,AI4,CI1,CI2,CI3,Con1,Con2,Con3	7,11,10,9,9,13,5,13,7	77,84,68,53,45,49,59,57,63	Dnajc27
novel_circ_0008066	chr12	4216518	4217322	-	804	375	ENSMUSG00000020652;	exon:4216519-4216778,exon:4217208-4217322	AI1,AI3,AI4,CI1,CI3,Con1,Con2,Con3	3,2,13,8,4,2,4,7	8,3,7,6,4,4,5,2	Cenpo
novel_circ_0008068	chr12	4259211	4278219	-	19008	477	ENSMUSG00000020647;	exon:4259212-4259395,exon:4263434-4263608,exon:4278102-4278219	AI1,AI3,AI4,CI1,CI2,CI3,Con1,Con2,Con3	9,2,3,2,3,7,6,7,9	24,13,22,15,14,23,16,16,21	Ncoa1
novel_circ_0008069	chr12	4263433	4278219	-	14786	293	ENSMUSG00000020647;	exon:4263434-4263608,exon:4278102-4278219	AI1,AI3,AI4,CI1,CI2,CI3,Con1,Con2,Con3	6,5,6,6,3,7,5,6,5	28,9,18,18,16,22,17,14,13	Ncoa1
novel_circ_0008073	chr12	4306423	4315865	-	9442	417	ENSMUSG00000020647;	exon:4306424-4306564,exon:4313026-4313121,exon:4315686-4315865	AI1,AI3,AI4,CI1,CI2,CI3,Con1,Con2,Con3	13,15,22,9,9,7,9,9,7	77,57,73,49,44,53,61,58,58	Ncoa1
novel_circ_0008075	chr12	4306423	4339184	-	32761	502	ENSMUSG00000020647;	exon:4306424-4306564,exon:4313026-4313121,exon:4335781-4335878,exon:4339018-4339184	AI1,AI3,CI1,CI2,CI3,Con2,Con3	5,7,9,6,4,3,5	44,34,34,34,49,53,52	Ncoa1
novel_circ_0008076	chr12	4306423	4344502	-	38079	343	ENSMUSG00000020647;	exon:4306424-4306564,exon:4313026-4313121,exon:4344397-4344502	AI3,AI4,CI1,CI2,Con1,Con2,Con3	7,10,6,2,4,5,6	28,50,24,25,42,38,43	Ncoa1
novel_circ_0008078	chr12	4313025	4323045	-	10020	454	ENSMUSG00000020647;	exon:4313026-4313121,exon:4315686-4315865,exon:4322868-4323045	AI3,AI4,CI1,CI2,CI3,Con1,Con2,Con3	2,2,6,2,2,2,3,5	48,48,41,46,62,46,37,47	Ncoa1
novel_circ_0008079	chr12	4313025	4335878	-	22853	194	ENSMUSG00000020647;	exon:4313026-4313121,exon:4335781-4335878	AI1,AI3,AI4,CI1,CI3,Con1,Con2,Con3	4,5,8,5,6,6,11,3	54,58,72,58,72,66,57,89	Ncoa1
novel_circ_0008080	chr12	4313025	4339184	-	26159	443	ENSMUSG00000020647;	exon:4313026-4313121,exon:4315686-4315865,exon:4339018-4339184	AI1,AI3,AI4,CI1,CI2,CI3,Con1,Con2,Con3	8,12,10,5,11,9,10,10,9	52,42,58,42,43,55,51,51,59	Ncoa1
novel_circ_0008083	chr12	4335780	4339184	-	3404	265	ENSMUSG00000020647;	exon:4335781-4335878,exon:4339018-4339184	AI1,AI3,AI4,CI1,CI2,CI3,Con1,Con2,Con3	8,11,13,7,5,5,3,3,8	41,49,69,53,49,57,57,62,56	Ncoa1
novel_circ_0008085	chr12	4335780	4344502	-	8722	371	ENSMUSG00000020647;	exon:4335781-4335878,exon:4339018-4339184,exon:4344397-4344502	AI1,AI3,AI4,CI1,CI2,CI3,Con1,Con2,Con3	2,3,14,13,2,11,7,8,12	39,43,63,43,42,54,55,47,47	Ncoa1
novel_circ_0008086	chr12	4335780	4354509	-	18729	414	ENSMUSG00000020647;	exon:4335781-4335878,exon:4339018-4339184,exon:4354361-4354509	AI1,AI3,AI4,CI1,CI2,CI3,Con1,Con2,Con3	6,7,4,4,7,6,10,8,13	38,42,45,37,40,43,45,36,40	Ncoa1
novel_circ_0008087	chr12	4335780	4416805	-	81025	400	ENSMUSG00000020647;	exon:4335781-4335878,exon:4339018-4339184,exon:4416671-4416805	AI1,AI3,AI4,CI1,CI2,CI3,Con1,Con2,Con3	3,5,10,7,7,4,5,10,10	21,35,35,31,35,35,33,26,30	Ncoa1
novel_circ_0008095	chr12	43942194	43949807	-	7613	187	n/a	intergenic_region:43942195-43942295,intergenic_region:43949722-43949807	AI1,AI3,AI4,CI2,CI3,Con3	2,12,4,6,3,2	15,8,4,15,3,15
novel_circ_0008096	chr12	43942194	44007841	-	65647	516	n/a	intergenic_region:43942195-43942295,intergenic_region:43949600-43949807,intergenic_region:43998336-43998429,intergenic_region:44007729-44007841	AI1,AI3,AI4,CI1,CI2,CI3,Con1,Con2,Con3	35,12,12,18,26,5,14,6,17	0,5,0,2,9,2,2,3,7
novel_circ_0008100	chr12	44282577	44299291	+	16714	230	ENSMUSG00000036257;	exon:44295898-44296069,exon:44299234-44299291	AI3,AI4,CI1,CI2,CI3,Con2,Con3	3,3,2,2,3,2,8	133,139,84,97,85,129,102	Pnpla8
novel_circ_0008102	chr12	44282577	44311595	+	29018	271	ENSMUSG00000036257;	exon:44311325-44311595	AI1,AI3,AI4,CI1,CI2,CI3,Con1,Con2,Con3	41,51,41,39,23,23,37,50,22	23,28,17,12,13,8,15,24,12	Pnpla8
novel_circ_0008107	chr12	44288170	44305105	+	16935	442	ENSMUSG00000036257;	exon:44288171-44288322,exon:44290566-44290660,exon:44304911-44305105	AI1,AI3,AI4,CI3,Con1,Con2	5,5,7,2,2,5	175,213,184,125,141,171	Pnpla8
novel_circ_0008110	chr12	44295897	44308114	+	12217	426	ENSMUSG00000036257;	exon:44295898-44296069,exon:44299234-44299291,exon:44307919-44308114	AI1,AI3,AI4,CI1,CI2,CI3,Con1,Con2,Con3	4,7,14,9,6,10,10,7,11	151,225,182,152,108,117,114,188,179	Pnpla8
novel_circ_0008111	chr12	44335750	44388055	+	52305	278	ENSMUSG00000020598;	intron:44335751-44335872,intron:44387900-44388055	AI1,AI4,CI1,CI2,CI3,Con1,Con2,Con3	6,7,3,5,5,8,6,4	77,51,73,54,58,59,51,59	Nrcam
novel_circ_0008115	chr12	44376165	44388055	+	11890	459	ENSMUSG00000020598;	intron:44376166-44376371,intron:44387480-44387576,intron:44387900-44388055	AI1,AI3,AI4,CI1,CI2,CI3,Con1,Con2,Con3	19,13,13,15,9,13,9,17,14	74,70,53,76,56,59,73,53,63	Nrcam
novel_circ_0008117	chr12	44384203	44388055	+	3852	544	ENSMUSG00000020598;	intron:44384204-44384591,intron:44387900-44388055	AI1,AI3,AI4,CI1,CI2,CI3,Con1,Con2,Con3	53,48,83,81,60,71,77,93,70	77,68,52,76,60,63,65,54,68	Nrcam
novel_circ_0008119	chr12	44387479	44388055	+	576	253	ENSMUSG00000020598;	intron:44387480-44387576,intron:44387900-44388055	AI1,AI3,AI4,CI1,CI2,CI3,Con2,Con3	3,3,5,4,5,5,6,5	86,83,75,91,60,70,66,84	Nrcam
novel_circ_0008127	chr12	44532457	44551436	+	18979	202	ENSMUSG00000020598;	exon:44532458-44532659	AI1,AI3,AI4,CI1,CI3,Con1,Con2,Con3	5,6,10,4,5,9,2,2	179,169,188,171,153,139,191,145	Nrcam
novel_circ_0008129	chr12	44537250	44551436	+	14186	423	ENSMUSG00000020598;	exon:44537251-44537356,exon:44549874-44550058,exon:44551305-44551436	AI1,AI4,CI2,Con1,Con2,Con3	3,6,3,6,4,4	175,194,137,161,217,146	Nrcam
novel_circ_0008144	chr12	44590107	44598504	+	8397	366	ENSMUSG00000020598;	exon:44590108-44590239,exon:44590981-44591059,exon:44598350-44598504	AI1,AI3,CI1,CI2,CI3,Con1,Con2,Con3	5,4,2,3,4,4,4,2	94,94,76,50,76,95,94,130	Nrcam
novel_circ_0008145	chr12	44901873	44902990	-	1117	297	ENSMUSG00000046314;	exon:44901874-44902039,exon:44902860-44902990	AI1,AI4,CI1,CI2,CI3,Con1,Con3	4,4,2,2,2,3,3	7,7,16,11,8,6,14	Stxbp6
novel_circ_0008151	chr12	4630636	4633562	+	2926	428	ENSMUSG00000020640;	exon:4630637-4630776,exon:4632374-4632437,exon:4632936-4633073,exon:4633477-4633562	AI1,AI3,AI4,CI1,CI2,CI3,Con1,Con2,Con3	20,12,23,19,11,22,14,17,20	21,26,19,23,22,19,28,31,19	Itsn2
novel_circ_0008153	chr12	4637738	4664622	+	26884	174	ENSMUSG00000020640;	exon:4637739-4637826,exon:4664537-4664622	AI1,AI3,AI4,CI1,CI2,CI3,Con1,Con2,Con3	3,8,8,2,8,2,4,6,6	64,61,68,39,39,39,44,73,45	Itsn2
novel_circ_0008155	chr12	4649982	4673607	+	23625	329	ENSMUSG00000020640;	exon:4649983-4650119,exon:4673416-4673607	AI1,AI3,AI4,CI3,Con1,Con2,Con3	7,6,5,3,4,10,4	36,34,35,29,24,34,23	Itsn2
novel_circ_0008156	chr12	4658014	4666326	+	8312	559	ENSMUSG00000020640;	exon:4658015-4658190,exon:4658442-4658571,exon:4664537-4664622,exon:4666160-4666326	AI1,AI3,AI4,CI1,CI2,CI3,Con1,Con2,Con3	19,24,20,14,18,30,14,14,17	78,72,94,50,45,56,49,58,56	Itsn2
novel_circ_0008167	chr12	4762326	4764147	-	1821	342	ENSMUSG00000050545;	exon:4762327-4762407,exon:4763000-4763191,exon:4764079-4764147	AI1,AI3,AI4,CI1,CI2,CI3,Con1,Con2,Con3	794,853,974,572,572,517,660,924,680	20,16,16,9,10,15,24,27,27	Fam228b
novel_circ_0008171	chr12	4937386	4940245	+	2859	356	ENSMUSG00000052812;	exon:4937387-4937538,exon:4939656-4939705,exon:4940092-4940245	AI1,AI3,AI4,Con1	4,3,7,4	36,25,30,51	Atad2b
novel_circ_0008172	chr12	4937386	4945022	+	7636	378	ENSMUSG00000052812;	exon:4937387-4937538,exon:4943155-4943263,exon:4944906-4945022	AI1,AI3,AI4,CI1,CI2,CI3,Con1,Con2,Con3	14,27,26,16,15,5,11,10,9	81,85,90,98,76,67,93,104,65	Atad2b
novel_circ_0008173	chr12	4937386	4954657	+	17271	489	ENSMUSG00000052812;	exon:4937387-4937538,exon:4939656-4939705,exon:4950519-4950594,exon:4952608-4952706,exon:4954546-4954657	AI1,AI3,AI4,CI1,CI2,CI3,Con1,Con2,Con3	5,6,10,16,2,5,8,12,12	37,24,45,17,16,11,27,22,32	Atad2b
novel_circ_0008176	chr12	4937386	4978588	+	41202	338	ENSMUSG00000052812;	exon:4937387-4937538,exon:4939656-4939705,exon:4978453-4978588	AI1,AI3,AI4,CI1,CI2,CI3,Con1,Con3	5,7,5,7,5,4,2,3	274,290,308,209,153,193,282,284	Atad2b
novel_circ_0008177	chr12	4937386	4991058	+	53672	525	ENSMUSG00000052812;	exon:4937387-4937538,exon:4939656-4939705,exon:4978453-4978588,exon:4990872-4991058	AI1,AI3,AI4	4,5,11	181,166,214	Atad2b
novel_circ_0008182	chr12	4941971	4945022	+	3051	329	ENSMUSG00000052812;	exon:4941972-4942074,exon:4943155-4943263,exon:4944906-4945022	AI1,AI3,AI4,CI1,CI2,CI3,Con1,Con2,Con3	18,14,15,20,11,8,7,4,15	119,117,124,150,102,86,141,147,95	Atad2b
novel_circ_0008184	chr12	4941971	4954657	+	12686	540	ENSMUSG00000052812;	exon:4941972-4942074,exon:4943155-4943263,exon:4944906-4945022,exon:4952608-4952706,exon:4954546-4954657	AI1,AI3,AI4,CI1,Con1,Con2,Con3	12,6,9,5,6,5,8	75,57,79,69,76,65,61	Atad2b
novel_circ_0008191	chr12	4944905	4954657	+	9752	404	ENSMUSG00000052812;	exon:4944906-4945022,exon:4950519-4950594,exon:4952608-4952706,exon:4954546-4954657	AI1,AI3,AI4,CI1,CI2,CI3,Con1,Con2,Con3	7,7,20,6,12,10,13,13,8	96,93,95,74,61,48,64,70,70	Atad2b
novel_circ_0008195	chr12	4957499	5006791	+	49292	302	ENSMUSG00000052812;	exon:4957500-4957615,exon:5006606-5006791	AI1,AI3,AI4,Con1,Con2,Con3	5,3,2,3,8,3	75,63,101,87,86,80	Atad2b
novel_circ_0008197	chr12	4961217	4969442	+	8225	469	ENSMUSG00000052812;	exon:4961218-4961306,exon:4965841-4966000,exon:4966540-4966668,exon:4969352-4969442	AI1,AI3,AI4,CI1,CI2,CI3,Con1,Con2,Con3	10,6,21,18,10,18,14,18,15	339,335,399,312,262,280,367,404,406	Atad2b
novel_circ_0008198	chr12	4961217	4974279	+	13062	89	ENSMUSG00000052812;	exon:4961218-4961306	AI1,AI3,AI4,CI1,CI2,CI3,Con1,Con2	4,5,9,4,2,7,7,2	206,219,260,209,143,144,204,249	Atad2b
novel_circ_0008199	chr12	4961217	4978588	+	17371	697	ENSMUSG00000052812;	exon:4961218-4961306,exon:4965841-4966000,exon:4973968-4974279,exon:4978453-4978588	AI1,AI3,AI4,CI1,CI2,CI3,Con1,Con2,Con3	32,30,31,27,25,30,45,38,37	313,335,344,242,173,219,317,332,327	Atad2b
novel_circ_0008200	chr12	4961217	4991058	+	29841	436	ENSMUSG00000052812;	exon:4961218-4961306,exon:4965841-4966000,exon:4990872-4991058	AI1,AI4,CI1,CI2,CI3,Con1,Con2,Con3	6,5,7,7,3,9,8,8	220,249,182,172,166,238,285,254	Atad2b
novel_circ_0008201	chr12	4961217	5006791	+	45574	767	ENSMUSG00000052812;	exon:4961218-4961306,exon:4965841-4966000,exon:4969352-4969442,exon:4990872-4991058,exon:5000640-5000693,exon:5006606-5006791	AI1,AI3,AI4,CI1,CI2,CI3,Con1,Con2,Con3	132,119,186,121,157,122,163,204,140	81,86,101,62,51,60,100,109,103	Atad2b
novel_circ_0008202	chr12	4961217	5010388	+	49171	571	ENSMUSG00000052812;	exon:4961218-4961306,exon:4965841-4966000,exon:5006606-5006791,exon:5010253-5010388	AI1,AI3,AI4,CI1,CI2,CI3,Con1,Con2,Con3	3,7,6,4,9,4,6,10,6	76,87,84,59,58,75,80,87,100	Atad2b
novel_circ_0008203	chr12	4961217	5013984	+	52767	522	ENSMUSG00000052812;	exon:4961218-4961306,exon:4965841-4966000,exon:4969352-4969442,exon:5013803-5013984	AI1,AI3,AI4,CI1,CI2,CI3,Con1,Con2,Con3	39,36,27,24,31,15,19,35,38	66,72,53,49,38,45,64,66,61	Atad2b
novel_circ_0008204	chr12	4961217	5013999	+	52782	446	ENSMUSG00000052812;	exon:4961218-4961306,exon:4965841-4966000,exon:5013803-5013999	AI1,AI3,AI4,CI1,CI2,CI3,Con1,Con2,Con3	29,30,27,15,12,10,6,25,26	49,51,36,38,24,29,45,49,52	Atad2b
novel_circ_0008212	chr12	4973967	4978588	+	4621	448	ENSMUSG00000052812;	exon:4973968-4974279,exon:4978453-4978588	AI3,AI4,CI1,CI2,CI3,Con1,Con2	7,13,5,5,6,8,8	602,687,495,389,454,631,662	Atad2b
novel_circ_0008214	chr12	4973967	5006791	+	32824	186	ENSMUSG00000052812;	exon:5006606-5006791	AI1,CI1,CI2,CI3,Con2	2,3,5,5,3	365,315,268,295,439	Atad2b
novel_circ_0008220	chr12	5006605	5018142	+	11537	346	ENSMUSG00000052812;	exon:5006606-5006791,exon:5017983-5018142	AI1,AI3,AI4,CI1,CI2,CI3,Con1,Con2,Con3	11,8,12,7,8,7,12,7,7	160,161,190,130,127,130,189,241,184	Atad2b
novel_circ_0008227	chr12	5024581	5032176	+	7595	123	ENSMUSG00000052812;	exon:5024582-5024704	AI1,AI4,CI3,Con1,Con2,Con3	4,4,5,3,2,2	6,6,7,10,22,11	Atad2b
novel_circ_0008234	chr12	50419852	50428234	-	8382	317	ENSMUSG00000002688;	exon:50419853-50419876,exon:50425439-50425599,exon:50428103-50428234	AI1,AI3,AI4,CI1,CI2,CI3,Con1,Con2,Con3	79,105,124,68,67,65,62,111,123	16,24,26,11,24,15,17,25,27	Prkd1
novel_circ_0008240	chr12	50425438	50428234	-	2796	293	ENSMUSG00000002688;	exon:50425439-50425599,exon:50428103-50428234	AI1,AI3,AI4,CI1,Con1,Con2,Con3	2,7,4,3,4,2,3	21,45,31,12,21,39,40	Prkd1
novel_circ_0008252	chr12	51389281	51393910	+	4629	392	ENSMUSG00000020952;	exon:51389282-51389372,exon:51390306-51390428,exon:51392183-51392270,exon:51393821-51393910	AI3,AI4,CI1,CI2,CI3,Con1,Con2,Con3	30,40,28,14,29,27,36,34	30,25,24,13,18,21,15,22	Scfd1
novel_circ_0008257	chr12	51397692	51423003	+	25311	505	ENSMUSG00000020952;	exon:51397693-51397778,exon:51399999-51400098,exon:51412504-51412643,exon:51415515-51415596,exon:51422907-51423003	AI1,AI3,AI4,CI1,CI2,CI3,Con1,Con2,Con3	5,7,10,6,6,5,7,6,6	19,18,17,6,6,11,13,13,12	Scfd1
novel_circ_0008269	chr12	51619813	51629507	-	9694	383	ENSMUSG00000020954;	exon:51619814-51619921,exon:51621780-51621920,exon:51629374-51629507	AI1,AI3,AI4,CI2,CI3,Con1,Con2,Con3	5,10,7,3,8,6,10,14	239,284,256,171,170,255,287,237	Strn3
novel_circ_0008270	chr12	51619813	51633719	-	13906	249	ENSMUSG00000020954;	exon:51619814-51619921,exon:51633579-51633719	AI1,AI3,AI4,Con1	4,4,4,2	89,112,105,95	Strn3
novel_circ_0008271	chr12	51619813	51661713	-	41900	677	ENSMUSG00000020954;	exon:51619814-51619921,exon:51621780-51621920,exon:51623176-51623343,exon:51655402-51655483,exon:51661151-51661224,exon:51661610-51661713	AI1,AI3,AI4,CI1,CI2,CI3,Con1,Con2,Con3	81,85,78,54,42,36,76,86,55	38,38,48,49,24,42,32,37,31	Strn3
novel_circ_0008272	chr12	51621779	51661713	-	39934	743	ENSMUSG00000020954;	exon:51621780-51621920,exon:51623176-51623343,exon:51652672-51652845,exon:51655402-51655483,exon:51661151-51661224,exon:51661610-51661713	AI1,AI3,AI4,CI1,CI2,CI3,Con1,Con2,Con3	51,42,71,51,44,33,54,61,45	100,72,84,96,49,64,83,103,61	Strn3
novel_circ_0008273	chr12	51623175	51629507	-	6332	302	ENSMUSG00000020954;	exon:51623176-51623343,exon:51629374-51629507	AI1,AI3,AI4,CI2,CI3,Con1,Con2,Con3	6,4,3,3,3,5,5,9	401,386,373,246,230,377,419,340	Strn3
novel_circ_0008274	chr12	51623175	51661713	-	38538	428	ENSMUSG00000020954;	exon:51623176-51623343,exon:51655402-51655483,exon:51661151-51661224,exon:51661610-51661713	AI1,AI3,AI4,CI1,CI2,CI3,Con2,Con3	3,8,7,4,2,3,5,3	200,141,164,175,99,102,169,134	Strn3
novel_circ_0008276	chr12	51627109	51629507	-	2398	256	ENSMUSG00000020954;	exon:51627110-51627231,exon:51629374-51629507	AI1,AI3,AI4,CI1,CI2,CI3,Con1,Con2,Con3	3,10,7,2,6,5,11,8,6	395,464,397,419,261,272,392,449,347	Strn3
novel_circ_0008278	chr12	51627109	51661713	-	34604	382	ENSMUSG00000020954;	exon:51627110-51627231,exon:51655402-51655483,exon:51661151-51661224,exon:51661610-51661713	AI1,AI3,AI4,CI1,CI2,CI3,Con1,Con2,Con3	12,16,19,14,13,11,10,8,19	194,221,189,185,114,144,169,199,141	Strn3
novel_circ_0008280	chr12	51633578	51661713	-	28135	319	ENSMUSG00000020954;	exon:51633579-51633719,exon:51661151-51661224,exon:51661610-51661713	AI1,AI3,AI4,CI2,Con1,Con3	6,4,2,3,3,6	121,149,123,79,108,112	Strn3
novel_circ_0008282	chr12	51643103	51661713	-	18610	513	ENSMUSG00000020954;	exon:51643104-51643214,exon:51647994-51648135,exon:51655402-51655483,exon:51661151-51661224,exon:51661610-51661713	AI1,AI3,AI4,CI1,CI2,CI3,Con1,Con2,Con3	19,35,26,34,24,22,29,23,28	125,152,128,121,82,101,103,130,107	Strn3
novel_circ_0008284	chr12	51647993	51655483	-	7490	525	ENSMUSG00000020954;	exon:51647994-51648135,exon:51650104-51650230,exon:51652672-51652845,exon:51655402-51655483	AI1,AI3,AI4,CI1,CI2,CI3,Con1,Con2,Con3	12,8,23,21,18,16,11,17,23	702,739,745,624,527,519,644,695,632	Strn3
novel_circ_0008285	chr12	51647993	51661713	-	13720	703	ENSMUSG00000020954;	exon:51647994-51648135,exon:51650104-51650230,exon:51652672-51652845,exon:51655402-51655483,exon:51661151-51661224,exon:51661610-51661713	AI1,AI3,AI4,CI1,CI2,CI3,Con1,Con2,Con3	176,181,191,192,149,137,204,195,192	288,290,295,279,211,233,283,303,262	Strn3
novel_circ_0008289	chr12	51648005	51661713	-	13708	304	ENSMUSG00000020954;	exon:51648006-51648131,exon:51661151-51661224,exon:51661610-51661713	AI1,AI3,AI4,CI3,Con1,Con2	3,8,4,2,3,2	355,368,369,296,333,362	Strn3
novel_circ_0008290	chr12	51655401	51661713	-	6312	260	ENSMUSG00000020954;	exon:51655402-51655483,exon:51661151-51661224,exon:51661610-51661713	AI1,AI3,AI4,CI1,CI2,CI3,Con1,Con2,Con3	44,39,20,22,33,17,25,31,29	432,483,482,402,313,310,364,413,373	Strn3
novel_circ_0008292	chr12	51705111	51723048	+	17937	203	ENSMUSG00000020955;	intron:51705112-51705245,intron:51722980-51723048	CI2,Con1,Con2,Con3	4,4,6,5	11,20,31,23	Ap4s1
novel_circ_0008295	chr12	51716941	51720722	+	3781	296	ENSMUSG00000020955;	exon:51716942-51717150,exon:51720636-51720722	AI1,AI3,AI4,CI1,CI2,CI3,Con1,Con2,Con3	6,9,4,3,2,7,6,8,6	55,48,61,60,48,47,69,73,87	Ap4s1
novel_circ_0008297	chr12	51716941	51723048	+	6107	365	ENSMUSG00000020955;	exon:51716942-51717150,exon:51720636-51720722,exon:51722980-51723048	AI1,AI3,AI4,CI1,CI2,CI3,Con1,Con2,Con3	118,105,136,100,117,96,135,127,130	31,31,30,26,24,18,25,34,35	Ap4s1
novel_circ_0008298	chr12	51716941	51730965	+	14024	443	ENSMUSG00000020955;	exon:51716942-51717150,exon:51720636-51720722,exon:51722980-51723048,exon:51730888-51730965	AI1,AI3,AI4,CI1,CI2,CI3,Con1,Con2,Con3	31,16,30,26,25,14,26,33,21	16,18,14,7,15,7,8,10,19	Ap4s1
novel_circ_0008299	chr12	51750320	51761170	-	10850	295	ENSMUSG00000035247;	exon:51750321-51750458,exon:51761014-51761170	AI1,AI3,AI4,CI1,CI2,CI3,Con1,Con2,Con3	3,4,4,9,4,6,2,9,8	64,60,65,55,34,59,53,47,60	Hectd1
novel_circ_0008300	chr12	51759218	51761170	-	1952	380	ENSMUSG00000035247;	exon:51759219-51759441,exon:51761014-51761170	AI1,AI3,AI4,CI1,CI2,CI3,Con1,Con2,Con3	12,17,16,18,14,18,19,18,19	61,43,56,42,34,51,47,51,63	Hectd1
novel_circ_0008305	chr12	51772273	51772705	-	432	344	ENSMUSG00000035247;	exon:51772274-51772450,exon:51772539-51772705	AI1,AI3,AI4,CI1,CI2,CI3,Con1,Con2,Con3	343,283,342,308,251,299,352,405,354	57,56,75,77,49,76,66,66,72	Hectd1
novel_circ_0008307	chr12	51772273	51776630	-	4357	312	ENSMUSG00000035247;	exon:51772274-51772450,exon:51776496-51776630	AI1,AI3,AI4,CI1,CI2,Con1,Con2	3,5,4,7,2,6,3	56,54,48,48,38,64,56	Hectd1
novel_circ_0008311	chr12	51774650	51776630	-	1980	275	ENSMUSG00000035247;	exon:51774651-51774790,exon:51776496-51776630	AI1,AI3,AI4,CI1,CI2,CI3,Con1,Con2,Con3	14,9,13,16,12,9,25,19,10	49,51,42,39,43,46,64,45,56	Hectd1
novel_circ_0008314	chr12	51782481	51791442	-	8961	329	ENSMUSG00000035247;	exon:51782482-51782587,exon:51791220-51791442	CI1,CI2,CI3,Con1,Con3	2,3,2,3,3	31,34,31,57,64	Hectd1
novel_circ_0008320	chr12	51791219	51800972	-	9753	176	ENSMUSG00000035247;	exon:51800715-51800813,exon:51800896-51800972	AI1,AI3,AI4,CI1,CI2,CI3,Con1,Con3	4,3,4,5,4,4,2,2	39,53,63,51,47,43,66,60	Hectd1
novel_circ_0008323	chr12	51797836	51800972	-	3136	466	ENSMUSG00000035247;	exon:51797837-51798011,exon:51798654-51798768,exon:51800715-51800813,exon:51800896-51800972	AI1,AI3,AI4,CI2,CI3,Con1,Con3	3,2,3,2,3,2,4	44,42,64,41,40,55,51	Hectd1
novel_circ_0008324	chr12	51800714	51806596	-	5882	411	ENSMUSG00000035247;	exon:51800715-51800813,exon:51800896-51800972,exon:51806362-51806596	AI1,AI3,AI4,CI1,CI2,CI3,Con1,Con2,Con3	10,11,16,19,17,11,11,12,11	54,51,52,45,29,50,60,42,59	Hectd1
novel_circ_0008331	chr12	51921337	51925173	-	3836	282	ENSMUSG00000035181;	exon:51921338-51921443,exon:51924998-51925173	AI1,AI3,CI1,CI2,Con1,Con2,Con3	3,3,4,9,2,3,9	11,16,14,7,8,8,11	Heatr5a
novel_circ_0008341	chr12	52143968	52181307	+	37339	144	ENSMUSG00000035142;	exon:52143969-52144059,exon:52178269-52178321	AI1,AI3,AI4,CI3,Con1,Con2,Con3	3,12,2,5,4,7,10	5,6,7,1,1,4,4	Nubpl
novel_circ_0008346	chr12	52542488	52560099	+	17611	148	ENSMUSG00000035133;	exon:52542489-52542636	AI1,AI4,Con1,Con2,Con3	7,3,3,4,5	36,21,30,33,40	Arhgap5
novel_circ_0008347	chr12	52542488	52562427	+	19939	386	ENSMUSG00000035133;	exon:52542489-52542636,exon:52559968-52560099,exon:52562322-52562427	AI1,AI3,AI4,CI2,CI3,Con1,Con2	2,4,3,3,3,4,3	16,14,12,13,7,27,11	Arhgap5
novel_circ_0008351	chr12	52795836	52796200	+	364	364	ENSMUSG00000061603;	exon:52795837-52796200	AI1,AI3,AI4,CI1,CI2,CI3,Con1,Con2,Con3	11,11,14,19,7,15,18,19,8	110,110,84,91,85,70,77,101,109	Akap6
novel_circ_0008352	chr12	52880638	52888063	+	7425	252	ENSMUSG00000061603;	exon:52880639-52880890	AI1,AI3,AI4,CI1,CI2,CI3,Con1,Con3	10,7,12,10,8,5,4,6	113,92,78,92,72,70,80,97	Akap6
novel_circ_0008353	chr12	52880638	52938506	+	57868	416	ENSMUSG00000061603;	exon:52880639-52880890,exon:52938343-52938506	AI1,AI3,AI4,CI3,Con1,Con2	4,4,3,2,3,4	97,73,81,75,70,104	Akap6
novel_circ_0008356	chr12	52937134	52938506	+	1372	261	ENSMUSG00000061603;	exon:52937135-52937231,exon:52938343-52938506	AI1,AI3,AI4,CI1,CI2,CI3,Con1,Con2,Con3	83,102,96,79,56,71,95,105,92	89,91,83,65,63,65,82,100,85	Akap6
novel_circ_0008357	chr12	52937134	52939737	+	2603	431	ENSMUSG00000061603;	intron:52937135-52937231,intron:52938343-52938506,intron:52939568-52939737	AI3,AI4,CI1,CI3,Con1,Con2,Con3	5,2,2,2,2,3,7	59,52,39,33,47,57,43	Akap6
novel_circ_0008360	chr12	53010473	53025841	+	15368	270	ENSMUSG00000061603;	exon:53010474-53010622,exon:53025721-53025841	AI1,AI3,AI4,CI1,CI3,Con1,Con2,Con3	20,4,4,5,6,4,7,12	85,79,74,80,70,82,107,89	Akap6
novel_circ_0008361	chr12	53010473	53072511	+	62038	639	ENSMUSG00000061603;	exon:53010474-53010622,exon:53025721-53025841,exon:53069107-53069253,exon:53072290-53072511	AI1,AI3,AI4,CI1,CI3,Con1,Con2,Con3	3,5,7,4,3,6,5,8	112,106,103,90,91,95,112,112	Akap6
novel_circ_0008363	chr12	53025720	53072511	+	46791	343	ENSMUSG00000061603;	exon:53025721-53025841,exon:53072290-53072511	AI1,AI3,CI1,CI2,CI3,Con1,Con2,Con3	3,7,3,3,3,5,4,5	118,120,97,74,91,98,118,102	Akap6
novel_circ_0008366	chr12	53069106	53072511	+	3405	369	ENSMUSG00000061603;	exon:53069107-53069253,exon:53072290-53072511	AI1,AI3,AI4,CI1,CI2,CI3,Con1,Con2,Con3	20,10,33,22,25,18,21,19,20	109,125,100,85,85,89,95,111,91	Akap6
novel_circ_0008367	chr12	53069106	53104730	+	35624	585	ENSMUSG00000061603;	exon:53069107-53069253,exon:53072290-53072511,exon:53104515-53104730	AI1,AI3,AI4,CI1,CI2,CI3,Con1,Con2,Con3	21,21,31,34,27,26,16,25,37	71,84,61,63,62,65,82,77,68	Akap6
novel_circ_0008378	chr12	53501033	53501278	+	245	245	ENSMUSG00000021010;	exon:53501034-53501278	AI1,AI3,AI4,CI1,Con2,Con3	2,4,3,2,2,3	95,80,91,81,112,98	Npas3
novel_circ_0008379	chr12	53501033	53501440	+	407	296	ENSMUSG00000021010;	exon:53501034-53501278,exon:53501390-53501440	AI1,AI3,AI4,CI1,CI2,CI3,Con1,Con2,Con3	94,90,103,65,76,72,83,130,94	58,34,61,51,38,51,68,59,52	Npas3
novel_circ_0008394	chr12	5451680	5452852	+	1172	606	n/a	intergenic_region:5451681-5451756,intergenic_region:5452323-5452852	AI1,AI3,AI4,CI1,CI2,CI3,Con1,Con2,Con3	9,22,17,7,12,14,11,9,20	31,28,27,30,33,38,19,22,26
novel_circ_0008395	chr12	5451680	5456843	+	5163	242	n/a	intergenic_region:5451681-5451756,intergenic_region:5456678-5456843	AI1,AI3,AI4,CI2,CI3,Con1,Con2,Con3	7,7,12,5,6,2,6,3	7,7,12,12,14,5,10,7
novel_circ_0008399	chr12	54673570	54678623	-	5053	394	ENSMUSG00000054302;	exon:54673571-54673850,exon:54678510-54678623	AI1,AI3,AI4,CI1,CI2,CI3,Con3	2,2,5,3,2,5,3	62,77,83,56,72,54,44	Eapp
novel_circ_0008400	chr12	54673570	54685971	-	12401	392	ENSMUSG00000054302;	exon:54673571-54673850,exon:54685860-54685971	AI1,AI3,AI4,CI1,CI2,CI3,Con1,Con2,Con3	6,2,4,11,5,5,8,14,6	55,60,85,44,53,50,54,83,37	Eapp
novel_circ_0008402	chr12	54751781	54754376	-	2595	333	ENSMUSG00000005656;	exon:54751782-54751867,exon:54751941-54752100,exon:54754290-54754376	AI1,AI3,AI4,CI1,CI2,CI3,Con1,Con2,Con3	4,11,15,3,6,3,18,6,9	25,16,30,22,14,15,15,21,12	Snx6
novel_circ_0008412	chr12	54760398	54765679	-	5281	278	ENSMUSG00000005656;	exon:54760399-54760474,exon:54763620-54763725,exon:54765584-54765679	AI1,AI3,AI4,CI1,CI2,CI3,Con1,Con2,Con3	22,32,10,12,13,10,7,15,12	69,43,67,58,45,44,66,53,51	Snx6
novel_circ_0008414	chr12	54760398	54783513	-	23115	293	ENSMUSG00000005656;	exon:54760399-54760474,exon:54763620-54763725,exon:54783403-54783513	AI1,AI3,AI4,CI1,CI2,CI3,Con1,Con2,Con3	13,3,8,5,8,4,8,11,8	42,41,81,54,29,29,48,53,44	Snx6
novel_circ_0008418	chr12	54763619	54783513	-	19894	435	ENSMUSG00000005656;	exon:54763620-54763725,exon:54765584-54765679,exon:54770719-54770840,exon:54783403-54783513	AI1,AI3,AI4,CI1,CI2,CI3,Con1,Con2,Con3	19,10,21,15,6,11,16,11,9	54,50,93,53,37,36,51,75,59	Snx6
novel_circ_0008419	chr12	54763619	54784119	-	20500	418	ENSMUSG00000005656;	exon:54763620-54763725,exon:54765584-54765679,exon:54783403-54783513,exon:54784015-54784119	AI1,AI3,AI4,CI1,CI2,CI3,Con1,Con2,Con3	5,17,13,4,3,10,12,12,10	43,35,51,32,30,28,36,46,43	Snx6
novel_circ_0008424	chr12	54770718	54784119	-	13401	338	ENSMUSG00000005656;	exon:54770719-54770840,exon:54783403-54783513,exon:54784015-54784119	AI1,AI3,AI4,CI1,CI2,CI3,Con1,Con2,Con3	4,12,12,13,4,12,10,12,11	40,42,71,43,40,57,61,69,60	Snx6
novel_circ_0008427	chr12	55057241	55061193	-	3952	454	ENSMUSG00000062198;	exon:55057242-55057352,exon:55059375-55059578,exon:55061055-55061193	AI1,AI3,AI4,CI1,CI2,CI3,Con1,Con2,Con3	27,15,22,21,18,15,19,31,28	6,10,14,10,0,8,12,20,9	2700097O09Rik
novel_circ_0008428	chr12	55057241	55063109	-	5868	576	ENSMUSG00000062198;	exon:55057242-55057352,exon:55059375-55059578,exon:55061055-55061193,exon:55062988-55063109	AI1,AI3,AI4,CI1,CI2,CI3,Con1,Con2,Con3	10,12,11,12,6,4,22,15,12	1,3,3,1,4,1,4,6,2	2700097O09Rik
novel_circ_0008432	chr12	55407468	55412365	+	4897	512	ENSMUSG00000021024;	exon:55407469-55407563,exon:55408002-55408083,exon:55410127-55410282,exon:55412187-55412365	AI1,AI3,AI4,CI1,CI2,CI3,Con1,Con2,Con3	6,7,8,13,8,5,8,9,9	75,70,69,63,53,65,57,77,58	Psma6
novel_circ_0008433	chr12	55407468	55414498	+	7030	607	ENSMUSG00000021024;	exon:55407469-55407563,exon:55408002-55408083,exon:55410127-55410282,exon:55412187-55412365,exon:55414404-55414498	AI1,AI3,AI4,CI1,CI2,CI3,Con1,Con2,Con3	33,37,35,23,22,27,46,49,35	57,68,58,47,43,58,40,52,45	Psma6
novel_circ_0008436	chr12	55410126	55414498	+	4372	430	ENSMUSG00000021024;	exon:55410127-55410282,exon:55412187-55412365,exon:55414404-55414498	AI1,AI3,AI4,CI1,CI2,CI3,Con1,Con2,Con3	12,9,11,11,5,17,20,18,13	83,91,105,86,70,89,99,117,76	Psma6
novel_circ_0008442	chr12	5561603	5580161	+	18558	268	n/a	intergenic_region:5561604-5561697,intergenic_region:5579988-5580161	AI1,AI3,AI4,CI1,CI3,Con1,Con3	3,2,3,2,4,4,2	46,34,61,36,32,34,31
novel_circ_0008443	chr12	5561603	5581024	+	19421	255	n/a	intergenic_region:5579988-5580161,intergenic_region:5580944-5581024	AI3,AI4,CI1,CI3,Con1,Con2,Con3	3,9,5,5,3,4,2	24,34,20,17,23,21,11
novel_circ_0008445	chr12	55629803	55642483	-	12680	495	ENSMUSG00000021027;	intron:55629804-55629991,intron:55640564-55640711,intron:55642325-55642483	AI1,AI3,AI4,CI1,CI2,CI3,Con1,Con2,Con3	7,4,4,2,6,8,2,7,6	26,13,15,13,7,10,17,16,18	Ralgapa1
novel_circ_0008448	chr12	55659047	55665676	-	6629	370	ENSMUSG00000021027;	exon:55659048-55659203,exon:55661306-55661395,exon:55665553-55665676	AI1,AI3,AI4,CI1,CI3,Con1,Con3	2,7,4,2,4,3,4	73,44,67,46,49,66,76	Ralgapa1
novel_circ_0008449	chr12	55659047	55677265	-	18218	280	ENSMUSG00000021027;	exon:55659048-55659203,exon:55665553-55665676	AI1,AI3,AI4,CI1,CI2,CI3,Con1,Con2,Con3	23,24,30,21,12,16,24,33,24	50,22,26,17,26,22,39,42,44	Ralgapa1
novel_circ_0008451	chr12	55665552	55677265	-	11713	196	ENSMUSG00000021027;	exon:55665553-55665676,exon:55673453-55673524	AI1,AI3,AI4,CI1,CI2,CI3,Con1,Con2,Con3	9,12,14,12,10,4,27,24,13	55,46,59,30,46,40,52,63,73	Ralgapa1
novel_circ_0008453	chr12	55673452	55677265	-	3813	72	ENSMUSG00000021027;	exon:55673453-55673524	AI1,AI3,AI4,CI1,CI2,CI3,Con1,Con2,Con3	47,34,27,39,26,24,32,58,36	88,62,71,49,55,55,75,77,84	Ralgapa1
novel_circ_0008455	chr12	55683906	55693465	-	9559	180	ENSMUSG00000021027;	exon:55689759-55689827,exon:55693355-55693465	AI3,AI4,CI1,Con1,Con2,Con3	4,2,4,2,4,2	34,58,22,42,51,44	Ralgapa1
novel_circ_0008457	chr12	55683906	55709707	-	25801	477	ENSMUSG00000021027;	exon:55683907-55684090,exon:55708994-55709092,exon:55709514-55709707	AI1,AI3,AI4,CI2,Con1,Con2	5,8,10,2,7,8	31,14,22,30,25,27	Ralgapa1
novel_circ_0008459	chr12	55697838	55709707	-	11869	607	ENSMUSG00000021027;	exon:55697839-55697897,exon:55698762-55698887,exon:55702435-55702563,exon:55708994-55709092,exon:55709514-55709707	AI1,AI3,AI4,CI1,CI2,CI3,Con1,Con2,Con3	9,13,2,7,7,9,9,9,15	29,19,36,26,27,25,17,18,17	Ralgapa1
novel_circ_0008462	chr12	55708993	55709707	-	714	293	ENSMUSG00000021027;	exon:55708994-55709092,exon:55709514-55709707	AI1,AI3,AI4,CI1,CI2,CI3,Con1,Con3	20,19,14,24,17,23,12,15	34,25,27,28,27,30,25,19	Ralgapa1
novel_circ_0008465	chr12	55738210	55739569	-	1359	400	ENSMUSG00000021027;	exon:55738211-55738372,exon:55739332-55739569	AI1,AI3,AI4,CI1,CI2,CI3,Con1,Con2,Con3	31,18,33,31,37,18,39,41,20	33,34,38,18,9,19,43,38,25	Ralgapa1
novel_circ_0008470	chr12	55757925	55762737	-	4812	333	ENSMUSG00000021027;	exon:55757926-55758060,exon:55762540-55762737	AI1,AI3,AI4,CI1,CI2,CI3,Con1,Con2,Con3	58,55,53,38,25,36,33,49,35	49,38,38,39,23,23,57,43,55	Ralgapa1
novel_circ_0008471	chr12	55757925	55770858	-	12933	573	ENSMUSG00000021027;	exon:55757926-55758060,exon:55762540-55762737,exon:55770619-55770858	AI1,AI3,AI4,CI1,CI2,CI3,Con1,Con2,Con3	5,10,10,6,12,9,8,12,12	34,21,40,39,25,27,48,55,53	Ralgapa1
novel_circ_0008472	chr12	55757925	55777430	-	19505	274	ENSMUSG00000021027;	exon:55757926-55758060,exon:55777292-55777430	AI1,AI4,CI1,CI2,CI3,Con1,Con2,Con3	3,3,8,2,5,2,3,3	59,55,47,41,40,62,50,46	Ralgapa1
novel_circ_0008474	chr12	55757925	55795776	-	37851	296	ENSMUSG00000021027;	exon:55757926-55758060,exon:55794995-55795044,exon:55795666-55795776	AI1,AI3,AI4,CI1,CI2,Con1,Con2,Con3	3,7,8,4,9,7,9,4	22,23,26,16,18,28,18,25	Ralgapa1
novel_circ_0008476	chr12	55770618	55795776	-	25158	401	ENSMUSG00000021027;	exon:55770619-55770858,exon:55794995-55795044,exon:55795666-55795776	AI1,AI3,AI4,CI1,CI2,Con1,Con2,Con3	2,7,14,8,4,9,14,5	40,29,40,27,18,35,42,40	Ralgapa1
novel_circ_0008478	chr12	55776018	55795776	-	19758	472	ENSMUSG00000021027;	exon:55776019-55776227,exon:55787423-55787466,exon:55790312-55790369,exon:55794995-55795044,exon:55795666-55795776	AI1,AI3,AI4,CI1,CI2,CI3,Con1,Con2,Con3	15,20,14,18,13,15,19,23,26	27,18,41,33,22,31,33,55,47	Ralgapa1
novel_circ_0008480	chr12	55782781	55795774	-	12995	508	ENSMUSG00000021027;	exon:55782782-55782897,exon:55786170-55786342,exon:55790312-55790369,exon:55794995-55795044,exon:55795666-55795776	AI1,AI3,AI4,CI1,CI2,CI3,Con1,Con2,Con3	21,18,22,15,16,14,16,13,15	52,40,60,38,38,42,45,51,33	Ralgapa1
novel_circ_0008480	chr12	55782781	55795776	-	12995	508	ENSMUSG00000021027;	exon:55782782-55782897,exon:55786170-55786342,exon:55790312-55790369,exon:55794995-55795044,exon:55795666-55795776	AI1,AI3,AI4,CI1,CI2,CI3,Con1,Con2,Con3	21,18,22,15,16,14,16,13,15	52,40,60,38,38,42,45,51,33	Ralgapa1
novel_circ_0008483	chr12	55786169	55795776	-	9607	441	ENSMUSG00000021027;	exon:55786170-55786347,exon:55787423-55787466,exon:55790312-55790369,exon:55794995-55795044,exon:55795666-55795776	AI1,AI3,AI4,CI1,CI2,CI3,Con1,Con2,Con3	34,46,54,20,25,26,38,39,44	72,84,89,69,56,61,64,90,69	Ralgapa1
novel_circ_0008484	chr12	5579725	5581024	+	1299	386	n/a	intergenic_region:5579726-5579856,intergenic_region:5579988-5580161,intergenic_region:5580944-5581024	AI1,AI3,AI4,CI1,CI2,CI3,Con1,Con2,Con3	27,34,45,20,15,16,22,12,21	38,31,36,19,23,25,23,21,27
novel_circ_0008488	chr12	55841570	55845363	+	3793	208	ENSMUSG00000012076;	exon:55844396-55844523,exon:55845284-55845363	AI1,AI3,AI4,CI1,CI2,CI3,Con1,Con3	4,2,3,7,2,4,6,2	27,36,37,40,28,19,31,21	Brms1l
novel_circ_0008493	chr12	55860090	55861454	+	1364	97	ENSMUSG00000012076;	exon:55860091-55860187	AI1,AI3,CI1,CI2,CI3,Con1,Con2,Con3	3,5,3,4,3,2,3,4	21,26,24,28,26,23,24,28	Brms1l
novel_circ_0008495	chr12	55860090	55871245	+	11155	97	n/a	intergenic_region:55860091-55860187	AI1,AI3,AI4,CI2,Con3	3,2,4,3,2	13,13,16,15,12
novel_circ_0008502	chr12	57303344	57307464	+	4120	440	ENSMUSG00000047022;	exon:57303345-57303551,exon:57306011-57306137,exon:57307359-57307464	AI1,AI3,AI4,CI1,CI2,CI3,Con1,Con2,Con3	4,7,15,6,11,6,12,22,10	14,15,23,12,20,12,21,17,28	Mipol1
novel_circ_0008503	chr12	57303344	57332459	+	29115	505	ENSMUSG00000047022;	exon:57303345-57303551,exon:57306011-57306137,exon:57332289-57332459	AI3,AI4,CI1,CI2,CI3,Con1,Con2,Con3	2,4,6,6,10,11,11,7	26,44,29,21,44,37,47,43	Mipol1
novel_circ_0008504	chr12	57303344	57364234	+	60890	520	ENSMUSG00000047022;	exon:57303345-57303551,exon:57331996-57332029,exon:57332289-57332459,exon:57364127-57364234	AI1,AI4,CI1,Con1,Con2,Con3	9,8,9,8,9,14	5,8,6,7,6,6	Mipol1
novel_circ_0008507	chr12	57325523	57332459	+	6936	335	ENSMUSG00000047022;	exon:57325524-57325653,exon:57331996-57332029,exon:57332289-57332459	AI1,AI3,AI4,CI1,CI2,CI3,Con1,Con2,Con3	50,54,74,67,49,57,72,70,61	42,39,65,38,46,51,61,65,64	Mipol1
novel_circ_0008508	chr12	57325523	57364234	+	38711	443	ENSMUSG00000047022;	exon:57325524-57325653,exon:57331996-57332029,exon:57332289-57332459,exon:57364127-57364234	AI1,AI3,AI4,CI1,CI2,CI3,Con1,Con2,Con3	28,19,48,27,19,31,29,30,33	18,23,29,15,31,13,30,24,27	Mipol1
novel_circ_0008526	chr12	5813268	5814533	+	1265	265	ENSMUSG00000112404;	exon:5813269-5813431,exon:5814432-5814533	AI3,AI4,CI1,Con1,Con2,Con3	2,4,4,2,3,7	52,70,23,33,39,35	--
novel_circ_0008529	chr12	5813268	5885707	+	72439	470	ENSMUSG00000112404;	exon:5813269-5813431,exon:5814432-5814533,exon:5854338-5854406,exon:5885572-5885707	AI1,AI3,AI4,CI1,CI2,CI3,Con1,Con2,Con3	16,12,20,12,16,12,13,5,12	81,89,110,39,56,44,52,54,61	--
novel_circ_0008535	chr12	58982567	58986171	-	3604	278	ENSMUSG00000020986;	exon:58982568-58982674,exon:58985132-58985221,exon:58986091-58986171	AI1,AI3,AI4,CI1,CI3,Con1	4,3,8,5,5,3	22,24,23,37,17,25	Sec23a
novel_circ_0008537	chr12	58997135	59002055	-	4920	462	ENSMUSG00000020986;	exon:58997136-58997280,exon:58998259-58998338,exon:59001819-59002055	AI1,AI3,AI4,CI1,CI2,CI3,Con1,Con2,Con3	9,10,17,12,3,6,12,9,12	33,37,48,21,28,23,34,31,27	Sec23a
novel_circ_0008538	chr12	58997135	59005316	-	8181	290	ENSMUSG00000020986;	exon:58997136-58997280,exon:59004490-59004576,exon:59005259-59005316	AI1,AI3,AI4,CI1,CI2,CI3,Con1,Con2,Con3	4,8,7,3,6,5,14,10,4	42,49,44,29,30,26,34,41,35	Sec23a
novel_circ_0008539	chr12	59016865	59018125	+	1260	114	ENSMUSG00000060121;	exon:59018012-59018125	AI1,AI3,AI4,CI1,CI2,CI3,Con1,Con2,Con3	26,18,17,9,8,7,16,15,19	3,6,4,2,4,4,2,1,1	Gemin2
novel_circ_0008543	chr12	59050267	59051708	-	1441	354	ENSMUSG00000020993;	exon:59050268-59050398,exon:59051183-59051337,exon:59051641-59051708	AI1,AI3,AI4,CI1,CI2,CI3,Con1,Con2,Con3	120,107,100,137,70,113,120,150,119	11,9,7,4,1,9,7,12,16	Trappc6b
novel_circ_0008548	chr12	59136063	59147923	+	11860	453	ENSMUSG00000021000;	exon:59136064-59136195,exon:59137581-59137602,exon:59137698-59137786,exon:59146336-59146362,exon:59146847-59146957,exon:59147852-59147923	AI1,AI3,AI4,CI1,CI2,CI3,Con1,Con2,Con3	8,4,4,4,4,6,4,4,10	14,20,6,3,6,11,8,12,8	Ctage5
novel_circ_0008555	chr12	59146846	59149568	+	2722	216	ENSMUSG00000021000;	exon:59146847-59146957,exon:59149464-59149568	AI1,AI3,AI4,CI1,CI2,Con1,Con2,Con3	3,8,8,8,4,13,7,3	31,25,35,19,18,29,25,24	Ctage5
novel_circ_0008558	chr12	59154355	59163019	+	8664	377	ENSMUSG00000021000;	exon:59154356-59154478,exon:59158253-59158367,exon:59162881-59163019	AI3,AI4,CI1,CI2,CI3,Con2	3,5,3,2,10,4	13,16,6,5,8,9	Ctage5
novel_circ_0008560	chr12	59172524	59184303	+	11779	473	ENSMUSG00000021000;	exon:59172525-59172592,exon:59176331-59176459,exon:59179850-59180008,exon:59184187-59184303	AI3,AI4,CI1,CI3,Con1,Con2,Con3	4,5,8,10,4,2,5	8,12,16,10,13,22,12	Ctage5
novel_circ_0008564	chr12	6036103	6046744	+	10641	595	n/a	intergenic_region:6036104-6036196,intergenic_region:6036406-6036502,intergenic_region:6037889-6038034,intergenic_region:6045998-6046126,intergenic_region:6046615-6046744	AI1,AI3,AI4,CI1,CI2,CI3,Con1,Con2,Con3	11,9,10,5,8,16,5,11,12	18,19,32,19,11,16,9,16,15
novel_circ_0008565	chr12	6036103	6095761	+	59658	464	n/a	intergenic_region:6036104-6036196,intergenic_region:6036406-6036502,intergenic_region:6046615-6046744,intergenic_region:6095618-6095761	AI1,AI3,AI4,CI2,CI3,Con1,Con2,Con3	7,3,2,9,2,4,4,3	9,14,21,6,9,3,13,7
novel_circ_0008571	chr12	6045161	6046744	+	1583	212	n/a	intergenic_region:6045162-6045373	AI1,AI3,AI4,CI1,CI3,Con1,Con2,Con3	3,5,8,5,7,4,4,3	54,55,80,45,40,39,55,49
novel_circ_0008584	chr12	61669479	61672176	+	2697	324	ENSMUSG00000035653;	intron:61669480-61669654,intron:61672028-61672176	AI1,AI3,AI4,CI1,CI2,CI3,Con1,Con2,Con3	4,5,11,5,3,7,10,9,5	11,7,8,19,8,13,11,15,8	Lrfn5
novel_circ_0008585	chr12	61669479	61692666	+	23187	260	ENSMUSG00000035653;	intron:61669480-61669654,intron:61692582-61692666	AI1,AI3,AI4,CI1,CI2,CI3,Con1,Con2,Con3	12,16,12,6,4,15,11,11,11	12,7,8,18,9,15,11,15,7	Lrfn5
novel_circ_0008592	chr12	61839407	61851035	+	11628	44	ENSMUSG00000035653;	exon:61850992-61851035	AI1,AI3,AI4,CI1,CI2,CI3,Con1,Con2,Con3	10,14,21,3,17,15,7,21,10	9,21,24,13,18,13,23,24,25	Lrfn5
novel_circ_0008596	chr12	64976694	64997045	+	20351	311	ENSMUSG00000035614;	exon:64976695-64976851,exon:64996892-64997045	AI1,AI3,AI4,Con1,Con2,Con3	2,4,3,7,4,7	29,46,25,29,29,34	Togaram1
novel_circ_0008599	chr12	64986392	64995681	+	9289	520	ENSMUSG00000035614;	exon:64986393-64986490,exon:64990941-64991090,exon:64992545-64992640,exon:64995506-64995681	AI1,AI3,AI4,CI1,CI2,CI3,Con1,Con2,Con3	16,11,20,19,18,16,12,15,18	27,23,21,19,11,13,15,14,16	Togaram1
novel_circ_0008608	chr12	64996891	65006424	+	9533	414	ENSMUSG00000035614;	exon:64996892-64997045,exon:65002608-65002761,exon:65006319-65006424	AI1,AI3,AI4,CI1,CI2,Con1,Con2,Con3	7,2,8,6,2,3,5,12	28,40,22,25,15,20,20,24	Togaram1
novel_circ_0008610	chr12	65006874	65020400	+	13526	543	ENSMUSG00000035614;	exon:65006875-65007110,exon:65019132-65019351,exon:65020314-65020400	AI1,AI3,AI4,CI1,CI2,CI3,Con1,Con2,Con3	11,8,7,7,3,8,7,15,13	15,20,12,9,9,11,11,11,16	Togaram1
novel_circ_0008611	chr12	65016480	65020400	+	3920	277	ENSMUSG00000035614;	exon:65016481-65016670,exon:65020314-65020400	AI1,AI3,AI4,CI1,CI2,CI3,Con2,Con3	4,7,6,2,2,4,6,2	24,22,23,14,14,18,15,31	Togaram1
novel_circ_0008612	chr12	65042460	65044124	+	1664	119	ENSMUSG00000035597;	exon:65044006-65044124	AI1,AI3,AI4,CI2,Con1,Con2	3,5,2,2,5,2	8,8,16,6,11,11	Prpf39
novel_circ_0008613	chr12	65042460	65048280	+	5820	515	ENSMUSG00000035597;	exon:65042461-65042807,exon:65048113-65048280	AI1,AI3,AI4,CI1,CI2,CI3,Con1,Con2,Con3	8,5,7,5,3,4,6,11,17	18,8,21,18,4,7,17,14,6	Prpf39
novel_circ_0008623	chr12	65065736	65070052	-	4316	306	ENSMUSG00000020949;	exon:65065737-65065804,exon:65066642-65066777,exon:65069951-65070052	AI3,AI4,CI1,CI2,CI3,Con1,Con2,Con3	6,5,6,6,3,10,13,7	14,30,18,19,20,18,21,27	Fkbp3
novel_circ_0008629	chr12	65094870	65102717	+	7847	87	ENSMUSG00000055884;	exon:65094871-65094957	AI1,AI4,CI1,CI2,CI3,Con1,Con2,Con3	3,8,7,7,2,4,4,3	24,37,22,18,27,31,20,30	Fancm
novel_circ_0008630	chr12	65101519	65114018	+	12499	342	ENSMUSG00000055884;	exon:65101520-65101712,exon:65113774-65113859,exon:65113956-65114018	AI1,AI3,AI4,CI1,CI2,CI3,Con1,Con2,Con3	11,11,12,4,15,11,4,11,7	13,9,10,16,10,13,12,12,9	Fancm
novel_circ_0008631	chr12	65101560	65114018	+	12458	457	ENSMUSG00000055884;	exon:65101561-65101712,exon:65102562-65102717,exon:65113774-65113859,exon:65113956-65114018	AI1,AI3,AI4,CI1,CI2,CI3,Con1,Con2,Con3	8,5,13,10,8,13,4,7,15	20,15,17,24,15,19,22,17,17	Fancm
novel_circ_0008632	chr12	65105027	65114018	+	8991	63	ENSMUSG00000055884;	exon:65113956-65114018	AI1,AI3,AI4,CI1,CI2,CI3,Con1,Con2,Con3	8,5,5,4,4,8,6,6,3	21,24,30,23,20,25,20,27,33	Fancm
novel_circ_0008634	chr12	65113773	65126806	+	13033	86	ENSMUSG00000055884;	exon:65113774-65113859	AI1,AI4,CI1,CI2,CI3,Con1,Con2,Con3	11,6,7,6,2,6,2,2	15,13,9,14,9,12,21,10	Fancm
novel_circ_0008637	chr12	6637973	6639980	+	2007	178	n/a	intergenic_region:6639803-6639980	AI1,CI3,Con1,Con2,Con3	3,4,3,3,4	1,0,0,2,0
novel_circ_0008641	chr12	66486710	66506822	-	20112	429	ENSMUSG00000034912;	exon:66486711-66486841,exon:66506123-66506264,exon:66506667-66506822	AI1,AI3,AI4,CI1,CI2,CI3,Con1,Con2,Con3	24,25,25,8,16,6,15,10,11	38,50,38,26,29,25,36,48,31	Mdga2
novel_circ_0008644	chr12	66506105	66506822	-	717	315	ENSMUSG00000034912;	exon:66506106-66506264,exon:66506667-66506822	AI1,AI3,AI4,CI1,CI2,CI3,Con1,Con2,Con3	31,37,30,14,24,17,34,46,54	43,58,45,29,36,30,42,47,45	Mdga2
novel_circ_0008647	chr12	66550480	66569012	-	18532	419	ENSMUSG00000034912;	exon:66550481-66550629,exon:66568743-66569012	AI1,AI3,AI4,CI1,CI2,CI3,Con1,Con3	3,2,3,4,3,4,4,2	65,69,88,47,60,45,61,69	Mdga2
novel_circ_0008648	chr12	66550480	66630198	-	79718	713	ENSMUSG00000034912;	exon:66550481-66550629,exon:66568743-66569012,exon:66629905-66630198	AI1,AI3,AI4,CI1,CI2,CI3,Con1,Con2,Con3	34,25,39,18,20,15,20,19,27	41,64,79,67,35,40,59,73,64	Mdga2
novel_circ_0008655	chr12	66629904	66655437	-	25533	268	ENSMUSG00000034912;	exon:66629905-66630172	AI1,AI4,CI3,Con1,Con2,Con3	9,9,4,9,4,9	97,131,88,96,117,123	Mdga2
novel_circ_0008661	chr12	66689257	66723129	-	33872	197	ENSMUSG00000034912;	exon:66722933-66723129	AI1,CI1,CI2,CI3,Con1,Con2	7,3,3,7,4,4	73,76,72,79,90,106	Mdga2
novel_circ_0008663	chr12	66716602	66723129	-	6527	330	ENSMUSG00000034912;	exon:66716603-66716735,exon:66722933-66723129	AI1,AI3,AI4,CI1,CI2,CI3,Con1,Con2,Con3	21,19,37,18,12,13,24,22,16	81,98,119,63,72,53,84,83,96	Mdga2
novel_circ_0008667	chr12	66797627	66868806	-	71179	315	ENSMUSG00000034912;	exon:66797628-66797802,exon:66868667-66868806	AI1,AI3,AI4,CI1,CI2,CI3,Con1,Con2,Con3	57,57,52,44,52,49,50,52,55	69,94,89,47,38,51,78,90,90	Mdga2
novel_circ_0008671	chr12	69213828	69222070	-	8242	253	ENSMUSG00000020974;	exon:69213829-69213912,exon:69215311-69215385,exon:69221977-69222070	AI1,AI3,AI4,Con2	2,3,2,7	2,0,2,0	Pole2
novel_circ_0008676	chr12	69302323	69303962	+	1639	316	ENSMUSG00000020978;	exon:69302324-69302441,exon:69303534-69303649,exon:69303881-69303962	AI1,AI3,AI4,CI1,CI2,CI3,Con1,Con2,Con3	1117,1113,1110,1049,911,871,1324,1352,1103	95,99,74,70,73,75,86,91,80	Klhdc2
novel_circ_0008683	chr12	69320372	69322350	-	1978	343	ENSMUSG00000020982;	exon:69320373-69320422,exon:69320527-69320569,exon:69322101-69322350	AI1,AI3,AI4,CI1,CI2,CI3,Con1,Con2,Con3	97,85,103,135,101,81,157,130,99	13,16,12,14,14,9,15,7,14	Nemf
novel_circ_0008691	chr12	69344128	69348937	-	4809	371	ENSMUSG00000020982;	exon:69344129-69344191,exon:69344680-69344755,exon:69344909-69344979,exon:69346316-69346389,exon:69348851-69348937	AI1,AI3,AI4,CI1,CI2,CI3,Con1,Con2,Con3	9,9,14,17,12,13,11,7,6	17,15,22,21,16,18,24,16,21	Nemf
novel_circ_0008698	chr12	69603475	69607412	-	3937	163	ENSMUSG00000034801;	exon:69603476-69603638	AI1,AI3,AI4,CI1,CI2,CI3,Con1,Con2,Con3	14,9,13,8,6,9,7,12,7	45,34,27,34,23,30,44,31,33	Sos2
novel_circ_0008699	chr12	69603475	69610826	-	7351	490	ENSMUSG00000034801;	exon:69603476-69603638,exon:69607190-69607412,exon:69610723-69610826	AI1,AI3,AI4,CI1,CI2,CI3,Con1,Con2,Con3	41,34,46,32,33,31,42,42,30	26,19,15,14,17,15,19,20,20	Sos2
novel_circ_0008702	chr12	69607189	69610826	-	3637	327	ENSMUSG00000034801;	exon:69607190-69607412,exon:69610723-69610826	AI1,AI3,AI4,CI1,CI2,CI3,Con1,Con2,Con3	16,11,5,13,2,9,15,18,6	44,81,35,51,35,39,51,58,57	Sos2
novel_circ_0008706	chr12	69614635	69658078	-	43443	331	ENSMUSG00000034801;	exon:69614636-69614758,exon:69616283-69616364,exon:69657953-69658078	AI1,AI3,AI4,CI1,CI2,Con1,Con2,Con3	7,14,18,17,12,4,13,9	10,9,8,6,9,11,9,19	Sos2
novel_circ_0008708	chr12	69627216	69640260	-	13044	417	ENSMUSG00000034801;	exon:69627217-69627315,exon:69632060-69632170,exon:69640054-69640260	AI3,AI4,CI1,Con1,Con2,Con3	2,5,2,2,2,4	119,127,90,95,128,89	Sos2
novel_circ_0008709	chr12	69627216	69658078	-	30862	468	ENSMUSG00000034801;	exon:69627217-69627315,exon:69632060-69632170,exon:69650600-69650731,exon:69657953-69658078	AI1,AI3,AI4,CI1,CI2,CI3,Con1,Con2,Con3	11,5,11,7,7,3,15,9,11	14,18,28,18,8,20,13,32,26	Sos2
novel_circ_0008711	chr12	69632059	69658078	-	26019	513	ENSMUSG00000034801;	exon:69632060-69632170,exon:69635582-69635725,exon:69650600-69650731,exon:69657953-69658078	AI1,AI3,AI4,CI1,CI2,CI3,Con1,Con2,Con3	67,63,72,57,45,67,67,101,83	33,25,20,28,28,21,32,31,29	Sos2
novel_circ_0008713	chr12	69640053	69658078	-	18025	465	ENSMUSG00000034801;	exon:69640054-69640260,exon:69650600-69650731,exon:69657953-69658078	AI1,AI3,AI4,CI1,CI2,CI3,Con1,Con2	26,21,21,26,14,19,44,20	78,69,107,98,76,74,138,115	Sos2
novel_circ_0008717	chr12	69811273	69818498	-	7225	618	ENSMUSG00000034761;	exon:69811274-69811366,exon:69813136-69813204,exon:69815755-69815932,exon:69816290-69816393,exon:69818022-69818080,exon:69818384-69818498	AI1,AI3,AI4,CI1,CI2,CI3,Con1,Con2,Con3	28,22,25,19,5,20,18,25,24	9,10,13,14,5,12,8,9,7	Map4k5
novel_circ_0008723	chr12	69830428	69838073	-	7645	206	ENSMUSG00000034761;	exon:69830429-69830496,exon:69831552-69831610,exon:69837995-69838073	AI1,AI3,AI4,CI2,Con1,Con2,Con3	6,8,7,3,2,3,3	12,16,20,18,20,18,26	Map4k5
novel_circ_0008731	chr12	69849546	69856863	-	7317	272	ENSMUSG00000034761;	exon:69849547-69849619,exon:69850826-69850868,exon:69856281-69856345,exon:69856773-69856863	AI4,CI2,CI3,Con1,Con2,Con3	4,3,4,2,4,4	11,12,21,14,16,13	Map4k5
novel_circ_0008732	chr12	69907804	69937131	+	29327	466	ENSMUSG00000021066;	exon:69907805-69907992,exon:69932217-69932321,exon:69934805-69934920,exon:69937075-69937131	AI1,AI3,AI4,CI1,CI2,CI3,Con1,Con2,Con3	7,7,10,7,7,4,12,8,7	22,30,32,19,28,26,33,42,30	Atl1
novel_circ_0008737	chr12	69931537	69947585	+	16048	274	ENSMUSG00000021066;	exon:69931538-69931672,exon:69947447-69947585	AI1,AI3,AI4,CI1,Con1,Con2,Con3	3,7,3,3,4,2,2	35,42,44,27,34,34,42	Atl1
novel_circ_0008740	chr12	70020833	70025481	-	4648	361	ENSMUSG00000021068;	exon:70020834-70021031,exon:70022281-70022341,exon:70025380-70025481	AI1,AI3,AI4,CI1,CI2,CI3,Con1,Con2,Con3	78,95,101,50,68,55,75,103,74	17,21,27,28,18,15,20,16,16	Nin
novel_circ_0008741	chr12	70020833	70028191	-	7358	439	ENSMUSG00000021068;	exon:70020834-70021031,exon:70022281-70022341,exon:70028012-70028191	AI1,AI3,AI4,CI1,CI2,CI3,Con1,Con2	7,10,5,2,3,2,4,7	27,16,18,18,17,17,10,7	Nin
novel_circ_0008750	chr12	70047152	70056798	-	9646	408	ENSMUSG00000021068;	exon:70047153-70047274,exon:70049024-70049162,exon:70056652-70056798	AI1,AI3,AI4,CI1,CI2,Con1,Con3	4,3,2,2,4,2,8	30,25,19,22,11,13,8	Nin
novel_circ_0008756	chr12	70061150	70078281	-	17131	401	ENSMUSG00000021068;	exon:70061151-70061341,exon:70062689-70062728,exon:70078112-70078281	AI1,AI3,AI4,CI1,CI2,CI3,Con1,Con2,Con3	18,17,21,20,32,13,25,33,38	83,76,81,82,66,61,45,70,84	Nin
novel_circ_0008758	chr12	70078111	70102854	-	24743	456	ENSMUSG00000021068;	exon:70078112-70078281,exon:70090536-70090617,exon:70102651-70102854	AI1,AI3,AI4,CI1,CI2,CI3,Con1,Con2,Con3	86,106,84,45,56,74,50,68,88	41,49,45,26,19,30,20,30,31	Nin
novel_circ_0008759	chr12	70090535	70102854	-	12319	286	ENSMUSG00000021068;	exon:70090536-70090617,exon:70102651-70102854	AI1,AI3,AI4,CI1,CI3,Con1,Con2,Con3	3,3,6,4,2,3,5,2	70,85,104,87,59,58,84,99	Nin
novel_circ_0008761	chr12	70248264	70255226	-	6962	352	ENSMUSG00000021071;	exon:70248265-70248427,exon:70255038-70255226	AI1,AI3,AI4,CI1,CI2,CI3,Con1,Con2,Con3	7,11,4,8,7,3,2,4,9	48,39,37,29,35,34,38,41,35	Trim9
novel_circ_0008762	chr12	70280555	70281943	-	1388	265	ENSMUSG00000021071;	exon:70280556-70280709,exon:70281833-70281943	AI1,AI3,AI4,CI1,CI2,CI3,Con1,Con2,Con3	50,49,29,19,21,26,22,42,40	51,42,57,50,70,44,49,63,75	Trim9
novel_circ_0008763	chr12	70280555	70292361	-	11806	484	ENSMUSG00000021071;	exon:70280556-70280709,exon:70281833-70281943,exon:70290271-70290393,exon:70292266-70292361	AI1,AI3,AI4,CI1,CI2	7,6,6,2,6	49,38,47,56,59	Trim9
novel_circ_0008782	chr12	71060061	71063324	+	3263	330	ENSMUSG00000048118;	exon:71061531-71061628,exon:71063093-71063324	AI1,CI1,CI2,CI3,Con1,Con2,Con3	9,10,11,9,16,9,10	4,5,5,10,12,5,9	Arid4a
novel_circ_0008784	chr12	71074935	71086661	+	11726	207	ENSMUSG00000048118;	exon:71086455-71086661	AI1,AI3,AI4,CI1,CI2,CI3,Con2	8,11,7,2,9,2,3	7,7,10,4,11,6,9	Arid4a
novel_circ_0008786	chr12	71132000	71133997	-	1997	320	ENSMUSG00000021079;	exon:71132001-71132086,exon:71132507-71132642,exon:71133900-71133997	AI1,AI3,AI4,CI1,CI2,CI3,Con1,Con2,Con3	7,5,2,3,6,3,3,3,4	4,5,2,3,2,4,2,12,2	Timm9
novel_circ_0008792	chr12	71170518	71179158	+	8640	418	ENSMUSG00000034601;	exon:71170519-71170706,exon:71173129-71173239,exon:71179040-71179158	AI1,AI3,AI4,CI1,CI2,CI3,Con1,Con2,Con3	7,13,10,18,3,7,13,14,14	7,4,4,4,3,9,2,3,6	2700049A03Rik
novel_circ_0008797	chr12	71431206	71436739	+	5533	512	ENSMUSG00000113441;	exon:71431207-71431347,exon:71434674-71434957,exon:71436653-71436739	AI1,AI3,AI4,Con1,Con2	3,4,5,7,5	3,2,4,4,2	--
novel_circ_0008798	chr12	71895726	71915788	+	20062	310	ENSMUSG00000034574;	exon:71895727-71895946,exon:71915699-71915788	AI1,AI3,AI4,CI2,CI3,Con1,Con2,Con3	11,7,14,5,15,7,14,10	26,21,20,19,19,33,17,18	Daam1
novel_circ_0008800	chr12	71959805	71976884	+	17079	388	ENSMUSG00000034574;	exon:71959806-71959912,exon:71971094-71971178,exon:71975190-71975296,exon:71976796-71976884	AI1,AI3,AI4,CI1,CI2,CI3,Con1,Con2,Con3	8,3,15,9,10,20,15,16,20	18,10,31,14,11,18,9,20,25	Daam1
novel_circ_0008805	chr12	72216770	72223539	-	6769	523	ENSMUSG00000021087;	exon:72216771-72216829,exon:72216915-72216961,exon:72217419-72217488,exon:72219257-72219395,exon:72223332-72223539	AI1,AI3,AI4,CI1,CI2,CI3,Con1,Con2,Con3	7,3,7,14,5,8,10,10,11	370,305,161,244,223,286,354,381,437	Rtn1
novel_circ_0008811	chr12	72783682	72786789	+	3107	118	ENSMUSG00000021096;	exon:72786672-72786789	AI1,AI3,AI4,CI1,CI2,CI3,Con1,Con2,Con3	19,24,17,22,9,8,9,22,24	72,75,66,60,39,52,81,73,74	Ppm1a
novel_circ_0008812	chr12	72783682	72793849	+	10167	305	ENSMUSG00000021096;	exon:72790633-72790741,exon:72792778-72792835,exon:72793712-72793849	AI1,AI3,AI4,CI1,CI2,CI3,Con1,Con2,Con3	10,8,7,8,3,8,6,9,12	45,52,44,29,25,37,55,32,51	Ppm1a
novel_circ_0008814	chr12	72889707	72898795	-	9088	544	ENSMUSG00000021098;	exon:72889708-72889846,exon:72892561-72892656,exon:72892804-72892979,exon:72898487-72898533,exon:72898710-72898795	AI1,AI3,AI4,CI1,CI2,CI3,Con1,Con2,Con3	21,6,17,12,10,10,13,19,16	1,4,0,2,1,1,0,2,2	4930447C04Rik
novel_circ_0008818	chr12	73167999	73219142	+	51143	472	ENSMUSG00000021103;	exon:73168000-73168152,exon:73170594-73170667,exon:73179205-73179308,exon:73181784-73181924	AI1,AI3,AI4,CI1,CI2,CI3,Con1,Con2,Con3	25,48,41,28,35,23,33,51,31	13,21,12,7,9,20,13,13,16	Mnat1
novel_circ_0008820	chr12	73179204	73219142	+	39938	245	ENSMUSG00000021103;	exon:73179205-73179308,exon:73181784-73181924	AI1,AI3,AI4,CI1,CI2,CI3,Con1,Con2,Con3	88,103,107,108,68,122,112,115,105	87,106,84,62,57,79,90,118,71	Mnat1
novel_circ_0008822	chr12	73181783	73219142	+	37359	141	ENSMUSG00000021103;	exon:73181784-73181924	AI1,AI3,AI4,CI1,CI2,CI3,Con1,Con2,Con3	36,43,45,42,46,46,43,43,44	183,234,219,125,118,134,188,234,192	Mnat1
novel_circ_0008827	chr12	73691547	73702912	+	11365	360	ENSMUSG00000021108;	exon:73691548-73691698,exon:73692932-73692966,exon:73702739-73702912	AI1,AI3,AI4,CI1,CI2,CI3,Con1,Con2,Con3	23,24,52,24,11,13,9,17,15	8,9,22,11,8,9,5,6,9	Prkch
novel_circ_0008828	chr12	73691547	73721890	+	30343	480	ENSMUSG00000021108;	exon:73691548-73691698,exon:73702739-73702912,exon:73721736-73721890	AI1,AI3,AI4,CI1	2,2,3,2	4,5,8,2	Prkch
novel_circ_0008831	chr12	73926553	73928298	+	1745	425	ENSMUSG00000087700;ENSMUSG00000021109;	intron:73926554-73926747,intron:73927986-73928131,intron:73928214-73928298	AI1,AI3,AI4,CI1,CI2,Con1,Con2,Con3	6,9,9,5,4,5,3,10	42,48,41,24,40,42,54,56	--;Hif1a
novel_circ_0008832	chr12	73926553	73932476	+	5923	316	ENSMUSG00000087700;ENSMUSG00000021109;	intron:73930657-73930769,intron:73932274-73932476	AI1,AI3,AI4,CI1,Con1,Con2,Con3	4,4,4,4,3,11,7	31,28,25,29,38,36,30	--;Hif1a
novel_circ_0008834	chr12	73926556	73928298	+	1742	422	ENSMUSG00000021109;	exon:73926557-73926747,exon:73927986-73928131,exon:73928214-73928298	AI1,AI3,AI4,CI1,CI2,CI3,Con1,Con2,Con3	65,60,54,64,46,65,64,88,81	42,48,42,25,40,39,42,56,56	Hif1a
novel_circ_0008836	chr12	73926556	73930769	+	4213	535	ENSMUSG00000021109;	exon:73926557-73926747,exon:73927986-73928131,exon:73928214-73928298,exon:73930657-73930769	AI1,AI4,CI1,CI2,CI3,Con1,Con2,Con3	3,2,5,5,10,12,5,10	40,52,35,32,36,48,66,54	Hif1a
novel_circ_0008837	chr12	73926556	73932476	+	5920	507	ENSMUSG00000021109;	exon:73926557-73926747,exon:73930657-73930769,exon:73932274-73932476	AI1,AI3,AI4,CI1,CI2,CI3,Con1,Con2,Con3	19,31,38,27,15,33,18,23,23	31,28,26,32,21,30,38,38,30	Hif1a
novel_circ_0008845	chr12	73932273	73936296	+	4023	310	ENSMUSG00000021109;	exon:73932274-73932476,exon:73936190-73936296	AI1,AI3,AI4,CI1,CI2,CI3,Con1,Con2,Con3	18,24,11,29,24,12,38,27,25	48,57,51,48,33,47,56,75,53	Hif1a
novel_circ_0008851	chr12	74126111	74129551	+	3440	295	ENSMUSG00000044912;	intron:74126112-74126226,intron:74129372-74129551	AI1,AI3,AI4,CI2,CI3,Con1,Con2,Con3	5,6,8,6,9,8,3,16	32,41,39,24,23,24,34,22	Syt16
novel_circ_0008854	chr12	74129371	74162876	+	33505	262	ENSMUSG00000044912;	exon:74129372-74129551,exon:74160391-74160472	AI1,AI3,AI4,CI1,CI2,CI3,Con2,Con3	17,11,17,10,13,12,9,19	48,51,52,25,46,54,61,56	Syt16
novel_circ_0008858	chr12	74155176	74162876	+	7700	249	ENSMUSG00000044912;	exon:74155177-74155343,exon:74160391-74160472	AI1,AI3,AI4,CI1,CI2,CI3,Con1,Con2,Con3	41,46,38,24,28,31,28,33,41	53,34,53,19,45,51,39,61,51	Syt16
novel_circ_0008861	chr12	74160390	74162876	+	2486	82	ENSMUSG00000044912;	exon:74160391-74160472	AI1,AI3,AI4,CI1,Con2,Con3	2,5,3,2,5,3	70,56,85,37,73,72	Syt16
novel_circ_0008864	chr12	74162055	74222794	+	60739	213	ENSMUSG00000044912;	exon:74222582-74222794	AI4,CI2,CI3,Con1,Con2,Con3	6,4,2,4,4,8	173,120,127,115,161,148	Syt16
novel_circ_0008865	chr12	74162055	74238370	+	76315	190	ENSMUSG00000044912;	exon:74238181-74238370	AI1,AI3,AI4,CI1,CI2,CI3,Con1,Con2,Con3	25,38,25,15,13,15,14,24,19	83,80,84,67,68,73,72,79,69	Syt16
novel_circ_0008866	chr12	74222581	74238370	+	15789	258	ENSMUSG00000044912;	exon:74222582-74222839	AI1,AI4,CI1,CI2,CI3,Con1,Con2,Con3	11,10,6,8,11,6,4,2	58,60,32,40,52,36,55,55	Syt16
novel_circ_0008867	chr12	74229214	74238370	+	9156	190	ENSMUSG00000044912;	exon:74238181-74238370	AI1,AI3,AI4,CI1,CI2,CI3,Con1,Con2,Con3	38,37,28,29,11,31,33,36,30	93,92,102,61,57,69,56,95,90	Syt16
novel_circ_0008870	chr12	74965124	75007799	-	42675	197	ENSMUSG00000034402;	exon:74965125-74965321	AI1,AI4,CI2,CI3,Con1,Con2,Con3	5,6,4,3,5,8,5	25,23,20,13,17,18,26	Kcnh5
novel_circ_0008875	chr12	75087404	75087831	-	427	427	ENSMUSG00000034402;	exon:75087405-75087831	AI1,AI3,AI4,CI1,CI2,CI3,Con1,Con2,Con3	41,38,58,47,44,49,39,43,38	161,159,193,115,118,164,129,176,181	Kcnh5
novel_circ_0008876	chr12	75087404	75131026	-	43622	245	ENSMUSG00000034402;	exon:75119921-75120036,exon:75130898-75131026	AI1,AI3,AI4,CI1,CI2,CI3,Con1,Con2,Con3	30,30,34,26,18,32,20,37,32	221,208,205,127,158,166,152,210,202	Kcnh5
novel_circ_0008877	chr12	75087404	75137750	-	50346	236	ENSMUSG00000034402;	exon:75130898-75131026,exon:75137644-75137750	AI1,AI3,AI4,CI1,CI2,CI3,Con1,Con2	5,6,7,9,3,4,5,7	159,155,141,105,100,136,112,174	Kcnh5
novel_circ_0008878	chr12	75087404	75154281	-	66877	658	ENSMUSG00000034402;	exon:75087405-75087831,exon:75137644-75137750,exon:75154158-75154281	AI1,AI3,AI4,CI1,CI2,CI3,Con1,Con2,Con3	33,40,30,18,23,40,35,48,33	26,33,19,8,24,15,16,16,32	Kcnh5
novel_circ_0008880	chr12	75114190	75131026	-	16836	638	ENSMUSG00000034402;	exon:75114191-75114583,exon:75119921-75120036,exon:75130898-75131026	AI1,AI3,AI4,CI1,CI2,CI3,Con1,Con2,Con3	25,23,19,17,23,24,16,28,18	339,322,362,227,242,300,264,350,347	Kcnh5
novel_circ_0008881	chr12	75114190	75137750	-	23560	745	ENSMUSG00000034402;	exon:75114191-75114583,exon:75119921-75120036,exon:75130898-75131026,exon:75137644-75137750	AI1,AI3,AI4,CI1,CI2,CI3,Con1,Con2,Con3	76,72,70,80,64,65,61,83,74	276,269,300,206,184,270,223,313,287	Kcnh5
novel_circ_0008882	chr12	75114190	75154281	-	40091	360	ENSMUSG00000034402;	exon:75130898-75131026,exon:75137644-75137750,exon:75154158-75154281	AI1,AI3,AI4,CI1,CI2,CI3,Con1,Con2,Con3	148,155,154,81,95,112,75,143,137	143,147,178,109,108,149,128,156,177	Kcnh5
novel_circ_0008883	chr12	75119920	75137750	-	17830	352	ENSMUSG00000034402;	exon:75119921-75120036,exon:75130898-75131026,exon:75137644-75137750	AI1,AI3,AI4,CI1,CI2,CI3,Con1,Con2,Con3	7,10,9,5,9,10,4,10,7	346,332,341,253,248,322,263,422,359	Kcnh5
novel_circ_0008884	chr12	75119920	75154281	-	34361	476	ENSMUSG00000034402;	exon:75119921-75120036,exon:75130898-75131026,exon:75137644-75137750,exon:75154158-75154281	AI1,AI3,CI1,CI2,CI3,Con1,Con2,Con3	3,6,5,4,4,2,6,4	214,210,156,175,200,167,266,247	Kcnh5
novel_circ_0008885	chr12	75130897	75154281	-	23384	360	ENSMUSG00000034402;	exon:75130898-75131026,exon:75137644-75137750,exon:75154158-75154281	AI1,AI3,AI4,CI2,Con2,Con3	2,6,11,5,2,3	211,192,204,169,239,211	Kcnh5
novel_circ_0008891	chr12	75485131	75515798	-	30667	392	ENSMUSG00000021051;	exon:75485132-75485224,exon:75493414-75493515,exon:75515602-75515798	AI1,AI3,AI4,CI1,CI2,CI3,Con1,Con2,Con3	14,16,13,9,14,10,15,11,10	10,7,6,8,5,10,6,5,9	Ppp2r5e
novel_circ_0008896	chr12	76031275	76039085	+	7810	449	ENSMUSG00000063450;	exon:76031276-76031395,exon:76035530-76035661,exon:76038889-76039085	AI1,AI3,AI4,CI1,CI2,CI3,Con1,Con2,Con3	13,4,11,28,15,8,33,16,12	7,2,1,3,4,4,5,5,2	Syne2
novel_circ_0008906	chr12	76288880	76291117	+	2237	537	ENSMUSG00000021048;	exon:76288881-76289008,exon:76289431-76289528,exon:76289685-76289858,exon:76290981-76291117	AI1,AI3,AI4,CI1,CI2,CI3,Con1,Con2,Con3	10,10,12,12,4,15,11,23,10	31,39,29,26,19,32,26,25,34	Mthfd1
novel_circ_0008907	chr12	76290980	76297584	+	6604	470	ENSMUSG00000021048;	exon:76290981-76291117,exon:76293391-76293437,exon:76294140-76294247,exon:76294355-76294429,exon:76297482-76297584	AI4,CI1,CI2,CI3,Con1,Con3	7,3,2,2,5,5	34,47,34,36,47,36	Mthfd1
novel_circ_0008910	chr12	76300387	76301398	+	1011	341	ENSMUSG00000021048;	exon:76300388-76300587,exon:76301258-76301398	AI1,AI4,CI1,CI2,CI3,Con1,Con2,Con3	7,5,2,3,8,4,3,6	42,22,22,19,27,33,29,16	Mthfd1
novel_circ_0008915	chr12	76349317	76356068	-	6751	263	ENSMUSG00000056459;	exon:76349318-76349400,exon:76355889-76356068	AI1,AI3,AI4,CI1,CI2,Con1,Con2,Con3	7,5,3,6,3,6,8,5	2,4,5,1,11,4,0,1	Zbtb25
novel_circ_0008926	chr12	77277360	77332329	+	54969	711	ENSMUSG00000021065;	exon:77277361-77277455,exon:77278944-77279032,exon:77323845-77323937,exon:77331896-77332329	AI1,AI3,AI4,CI1,CI2,CI3,Con1,Con2,Con3	55,64,65,82,52,74,161,95,108	80,77,77,123,77,77,126,119,105	Fut8
novel_circ_0008927	chr12	77277360	77365359	+	87999	556	ENSMUSG00000021065;	exon:77277361-77277455,exon:77278944-77279032,exon:77323845-77323937,exon:77364969-77365084,exon:77365197-77365359	AI1,AI3,AI4,CI1,CI2,CI3,Con1,Con2,Con3	24,32,25,34,14,27,49,39,29	31,28,22,25,19,24,33,26,36	Fut8
novel_circ_0008932	chr12	77323844	77332329	+	8485	527	ENSMUSG00000021065;	exon:77323845-77323937,exon:77331896-77332329	AI1,AI3,AI4,CI1,CI2,CI3,Con1,Con2,Con3	311,298,300,441,276,301,612,455,387	115,113,110,180,103,123,200,182,149	Fut8
novel_circ_0008934	chr12	77323844	77365359	+	41515	372	ENSMUSG00000021065;	exon:77323845-77323937,exon:77364969-77365084,exon:77365197-77365359	AI1,AI3,AI4,CI1,CI2,CI3,Con1,Con2,Con3	24,22,29,21,21,26,40,19,22	66,65,55,83,46,70,109,92,80	Fut8
novel_circ_0008938	chr12	77331895	77332329	+	434	434	ENSMUSG00000021065;	exon:77331896-77332329	AI1,AI3,AI4,CI1,CI2,CI3,Con1,Con2,Con3	51,57,56,163,77,122,151,119,107	270,277,288,479,271,322,565,538,390	Fut8
novel_circ_0008939	chr12	77331895	77365359	+	33464	279	ENSMUSG00000021065;	exon:77364969-77365084,exon:77365197-77365359	AI1,AI3,AI4,CI1,CI2,CI3,Con1,Con2,Con3	27,35,31,58,35,26,72,50,34	221,229,232,383,214,269,476,449,322	Fut8
novel_circ_0008942	chr12	77364968	77365359	+	391	279	ENSMUSG00000021065;	exon:77364969-77365084,exon:77365197-77365359	AI1,AI3,AI4,CI1,CI2,CI3,Con1,Con2,Con3	24,19,10,57,19,31,65,47,32	101,94,89,128,83,95,139,121,125	Fut8
novel_circ_0008945	chr12	77393722	77412949	+	19227	353	ENSMUSG00000021065;	exon:77393723-77393837,exon:77412712-77412949	AI1,AI3,AI4,CI1,CI2,CI3,Con1,Con2,Con3	5,10,13,7,8,12,12,7,12	34,35,27,33,31,34,44,43,53	Fut8
novel_circ_0008948	chr12	77448472	77450276	+	1804	424	ENSMUSG00000021065;	exon:77448473-77448719,exon:77450100-77450276	AI1,AI3,AI4,CI1,CI2,CI3,Con1,Con2,Con3	25,8,13,41,14,27,34,32,24	21,15,12,16,20,19,29,22,33	Fut8
novel_circ_0008962	chr12	78454756	78492310	+	37554	435	ENSMUSG00000047454;	exon:78454757-78454851,exon:78481299-78481365,exon:78492038-78492310	AI1,AI3,AI4,CI1,CI2,CI3,Con1,Con2,Con3	8,6,15,7,11,7,19,19,15	110,132,165,105,103,122,139,135,117	Gphn
novel_circ_0008963	chr12	78454756	78504751	+	49995	570	ENSMUSG00000047454;	exon:78454757-78454851,exon:78481299-78481365,exon:78492038-78492310,exon:78504617-78504751	AI1,AI3,AI4,CI1,CI2,CI3,Con1,Con2,Con3	36,21,33,18,26,15,22,26,26	64,108,121,81,85,100,92,101,93	Gphn
novel_circ_0008976	chr12	78504616	78590671	+	86055	456	ENSMUSG00000047454;	exon:78504617-78504751,exon:78522608-78522670,exon:78522898-78522954,exon:78562856-78562918,exon:78590534-78590671	AI1,AI3,AI4,CI1,CI2,CI3,Con1,Con2,Con3	9,9,14,12,9,3,18,13,13	193,171,229,187,136,206,209,212,195	Gphn
novel_circ_0008989	chr12	78562855	78627260	+	64405	607	ENSMUSG00000047454;	exon:78562856-78562898,exon:78590534-78590671,exon:78609145-78609237,exon:78623304-78623423,exon:78626134-78626192,exon:78627107-78627260	AI1,AI3,AI4,CI1,CI2,CI3,Con1,Con2,Con3	6,8,19,12,10,14,35,15,25	265,246,277,218,218,201,286,293,283	Gphn
novel_circ_0008990	chr12	78562855	78637579	+	74724	570	ENSMUSG00000047454;	exon:78562856-78562918,exon:78590534-78590671,exon:78609145-78609237,exon:78627107-78627260,exon:78637458-78637579	AI1,AI3,AI4,CI1,CI2,CI3,Con1,Con2,Con3	37,34,35,37,28,31,59,45,34	69,62,71,69,55,68,71,74,95	Gphn
novel_circ_0008998	chr12	78590533	78627260	+	36727	620	ENSMUSG00000047454;	exon:78590534-78590671,exon:78609145-78609237,exon:78612972-78613027,exon:78623304-78623423,exon:78626134-78626192,exon:78627107-78627260	AI1,AI3,AI4,CI1,CI2,CI3,Con1,Con2,Con3	119,115,136,112,110,96,163,139,103	272,245,278,228,221,194,294,294,286	Gphn
novel_circ_0008999	chr12	78590533	78637579	+	47046	563	ENSMUSG00000047454;	exon:78590534-78590671,exon:78609145-78609237,exon:78612972-78613027,exon:78627107-78627260,exon:78637458-78637579	AI1,AI3,AI4,CI1,CI2,CI3,Con1,Con2,Con3	255,248,335,213,197,209,258,267,256	77,60,73,80,58,61,82,78,102	Gphn
novel_circ_0009000	chr12	78590533	78654894	+	64361	348	ENSMUSG00000047454;	exon:78590534-78590671,exon:78637458-78637579,exon:78654807-78654894	AI1,AI3,AI4,CI1,CI2,CI3,Con1,Con2,Con3	19,10,7,11,6,10,5,9,12	56,41,53,58,43,38,68,60,66	Gphn
novel_circ_0009003	chr12	78609144	78627260	+	18116	482	ENSMUSG00000047454;	exon:78609145-78609237,exon:78612972-78613027,exon:78623304-78623423,exon:78626134-78626192,exon:78627107-78627260	AI1,AI3,AI4,CI1,CI2,CI3,Con1,Con2,Con3	11,9,13,14,8,5,14,11,16	375,345,398,317,280,293,380,418,374	Gphn
novel_circ_0009004	chr12	78609144	78637579	+	28435	425	ENSMUSG00000047454;	exon:78609145-78609237,exon:78612972-78613027,exon:78627107-78627260,exon:78637458-78637579	AI1,AI3,AI4,CI1,CI2,CI3,Con1,Con2,Con3	18,19,33,15,13,10,22,35,13	191,167,199,178,124,172,175,203,199	Gphn
novel_circ_0009010	chr12	78637457	78669888	+	32431	349	ENSMUSG00000047454;	exon:78637458-78637579,exon:78654807-78654894,exon:78664491-78664564,exon:78669824-78669888	AI1,AI3,AI4,CI1,CI2,CI3,Con1,Con2,Con3	2,8,13,4,4,5,2,5,5	240,225,239,177,185,172,249,254,250	Gphn
novel_circ_0009011	chr12	78794244	78797390	+	3146	89	ENSMUSG00000021112;	exon:78794245-78794333	AI1,AI3,AI4,CI1,CI3	5,8,3,2,5	15,21,18,20,12	Mpp5
[truncated: 14,825 more rows]
